# Supplementary material for: Laboratory Analysis of VOC Emissions from Structural Materials in Wildland–Urban Interface Fires
Source: Environ Sci Technol. 2026 Feb 20;60(9):7251–9. doi: 10.1021/acs.est.5c11276 (PMC12980821; doi:10.1021/acs.est.5c11276)
Supplement: Supplementary file 2 [file es5c11276_si_002.xlsx]

## Sheet: Table S3 --Concentrations(ppbv)
Table S3 -- Concentrations of VOCs (ppbv)					Formula	CH3O2+		CH4Cl+		CH5S+		C2ClH2+		C2H4N+		C2H4NO+		C2H5O+		C2H5O2+		C2H6Cl+		C2H7S+		C2H8N+		C3H4N+		C3H5O+		C3H7O+		C3H7O2+		C3H9O+		C4H5O+		C4H5S+		C4H6N+		C4H7O+		C4H7O2+		C4H9+
Experiment Number	Material	Experiment Type	Modified Combustion Efficiency (MCE)	Initial Mass (g)	m/z Value	47.013		51		49.011		62.497		42.034		58.029		45.033		61.028		65.015		63.026		46.065		54.034		57.033		59.049		75.044		61.065		69.033		85.011		68.049		71.049		87.044		57.07
					Assignment	Formic acid		methyl chloride		methanethiol		dichloroethene		Acetonitrile		methyl isocyanate		Acetaldehyde		Acetic Acid		ethyl chloride		dimethylsulfide		dimethylamine		Acrylonitrile		Acrolein		Acetone		Methyl acetate		Propanol		Furan		Thiophene		Pyrrole		methacrolein + MVK, 2-butenal		methyl acrylate		Butenes
						Concentration	Error	Concentration	Error	Concentration	Error	Concentration	Error	Concentration	Error	Concentration	Error	Concentration	Error	Concentration	Error	Concentration	Error	Concentration	Error	Concentration	Error	Concentration	Error	Concentration	Error	Concentration	Error	Concentration	Error	Concentration	Error	Concentration	Error	Concentration	Error	Concentration	Error	Concentration	Error	Concentration	Error	Concentration	Error
1	Douglas Fir	Pyrolysis	NaN	NaN		579.131	153.559	0.815934	0.118166	6.94936	1.35943	1.38963	0.587127	139.118	8.76392	92.105	11.4881	4101.64	235.181	4025.03	750.479	0.351163	0.0423884	48.8125	8.46341	0.0301568	0.00690301	18.3126	1.03857	3609.57	419.775	1127.99	60.8405	2665.91	430.069	572.286	98.5371	3952.56	957.978	192.536	33.8772	43.4735	5.59318	1497.01	294.17	2544.14	353.272	803.76	161.764
2	Douglas Fir	Pyrolysis	NaN	NaN		292.231	77.0587	0.174592	0.0249823	5.14159	0.997181	0.667434	0.281775	29.7709	1.88309	19.4614	2.4047	1226.52	70.334	2595.63	482.082	0.00167094	0.000313321	24.2037	4.17732	0.0384766	0.00870834	4.15378	0.235794	2127.02	244.515	682.761	36.8261	1873.71	299.363	173.527	29.7409	2284.91	552.002	34.0913	5.95012	23.5593	2.99849	886.077	173.161	1569.84	215.292	350.033	70.189
3	Plywood	Pyrolysis	NaN	118.6		1156	508.611	0.518413	0.21343	33.2954	14.0422	1.90059	0.942757	231.046	93.486	34.2925	13.9845	11194.9	4512.38	21045	8818.71	-2.70513e-05	0.000379843	64.646	26.9105	0.00059304	0.000443398	16.5439	6.6678	13667.2	5557.36	4326.42	1735.3	13260.4	5492.23	372.33	154.901	9248.44	4003.42	43.6841	18.2427	62.1595	25.3873	2896.11	1220.46	6670.19	2739.85	1158.21	489.458
4	SYP	Pyrolysis	NaN	126.3		492.766	216.811	0.117544	0.0484916	2.94282	1.24287	0.85495	0.424085	74.6944	30.2652	17.8564	7.28221	7251.1	2922.77	14835.3	6216.59	-0.000960459	0	23.0294	9.58864	-0.000440535	0	14.1368	5.69798	9136.57	3715.14	2222.26	891.334	9326.56	3862.94	137.175	57.069	4469.17	1934.75	9.27631	3.87442	37.1295	15.1698	1653.55	696.897	4701.17	1931.08	632.725	267.41
5	OSB	Pyrolysis	0.999618	118.08		630.969	277.615	0.579545	0.238583	23.556	9.9352	0.984648	0.48842	492.039	199.019	54.2131	22.1077	8902.29	3588.32	18470.6	7739.92	0.153555	0.062879	68.7177	28.6052	2.0036	0.859722	47.1946	19.0175	10792.6	4388.51	4620.49	1853.25	10892.2	4511.39	279.055	116.095	6192.42	2680.65	16.2354	6.78046	311.18	127.041	2152.79	907.257	5485	2253.03	904.124	382.092
6	OSB	Flaming	0.978342	42.1		2.12343	1.15501	0.00191752	0.000857481	0.042443	0.0191787	0.0014967	0.00082597	6.47746	2.76613	0.131937	0.057286	44.7298	18.1857	111.066	47.9288	1.84878e-05	0.000108066	-0.0181741	0.00762985	0.00577783	0.0045197	1.50279	0.717064	25.6487	10.5859	29.5705	14.0876	27.7745	11.7625	0.11439	0.0484017	12.1338	5.50321	0.0659957	0.0283212	2.362	1.02063	5.54969	2.42171	13.6668	5.73224	4.27131	1.83685
7	Blank	Pyrolysis	1.00515	NaN		-0.0250428	0.000531412	-0.000144083	6.90977e-05	-0.00032681	0.00179911	-2.17647e-06	5.96835e-07	-0.00784953	0.0589394	-0.000216374	0.000693624	-0.172412	0.00447895	-0.0512583	0.0634544	-0.000491736	0.000191128	-0.00560111	0.000901696	-0.000322937	5.15913e-05	-0.00133365	0.00147428	-0.0134783	0.102515	-0.00247245	0	-0.00190206	0.112042	0	6.1183e-05	-0.124087	0.269825	-0.00110543	0.000285238	-0.00262629	0.0120066	-0.0166492	0.150653	-0.00964171	0.0871407	-0.108452	2.15541e-05
8	MDF	Pyrolysis	0.721357	34		69.7973	31.7276	0.105178	0.0435559	2.61023	1.11871	0.0914178	0.048829	265.775	107.012	69.998	28.5901	1449.28	581.456	3305.13	1405.69	0.0546434	0.0226733	3.75988	1.58736	6.13698	2.69278	22.7949	9.13715	1474.18	599.464	916.718	367.635	2203.24	922.191	6.20077	2.60993	969.416	432.282	3.9685	1.68183	300.682	123.207	340.21	146.106	1073.33	444.06	90.1138	38.7936
9	MDF	Flaming	0.970119	122.5		20.7054	9.30307	0.0134329	0.00562825	1.14017	0.484302	0.00953959	0.00454018	96.1929	39.0719	8.55601	3.48879	138.917	55.9303	496.43	206.662	0.000205633	0.000183176	0.116781	0.0631234	2.09779	0.912545	19.9605	8.12077	131.353	53.5982	59.3531	25.9955	146.65	60.2008	1.30999	0.540849	63.046	26.8263	0.0780872	0.0325287	39.8596	16.2207	20.1236	8.39501	68.3298	27.8816	11.253	4.71208
10	Plywood	Flaming	0.988882	117.5		9.53149	2.26778	0.00339124	0.000609335	0.10293	0.0204381	0.00229242	0.000671329	2.90795	0.48591	0.138574	0.0227263	57.7828	7.9824	120.676	21.2402	-0.000127516	1.76938e-05	0.0169349	0.00891493	0.209302	0.0460616	0.0973632	0.0527161	50.546	7.81013	12.082	2.39108	38.3948	6.21383	0.362695	0.0611055	29.5312	5.78407	0.0476247	0.00807716	0.711264	0.126126	10.8831	1.9137	15.5316	2.41345	5.48181	1.00062
11	DFU	Flaming	0.981186	122.7		14.4185	3.19904	0.00884011	0.00154444	0.189513	0.0372406	0.00654518	0.00189029	3.82429	0.620655	0.208932	0.0336114	134.067	18.4117	336.013	56.5993	-0.000240376	9.15424e-07	0.0811755	0.0190938	0.0269744	0.00654502	1.13894	0.195758	131.727	20.258	44.7401	6.81793	105.815	16.5779	1.0296	0.16833	65.8468	12.0402	0.105846	0.017776	1.42996	0.233995	29.2388	5.11332	49.4344	7.61753	9.70677	1.77172
12	DFU	Pyrolysis	0.634811	32.1		147.439	31.7953	0.184088	0.0316459	1.22274	0.238168	0.202534	0.0580529	30.9485	4.57355	19.406	3.00258	1207.89	165.164	1744.35	292.437	0.0649042	0.0097918	11.2661	1.83264	0.00918007	0.00199903	5.51875	0.758587	1435.97	220.226	511.981	69.3999	1122.27	175.318	80.9327	13.2239	1408.09	256.759	20.9766	3.49469	9.25591	1.39402	529.734	92.4035	918.241	140.983	160.323	29.2805
13	OSB	Pyrolysis	0.874172	24.92		21.0477	4.64485	0.0261902	0.0047068	0.53386	0.107344	0.121489	0.0352636	40.2435	6.22099	1.00932	0.163138	233.833	33.7364	1155.25	200.766	0.0227861	0.00369355	2.04073	0.345921	0.702423	0.149541	1.26796	0.184258	388.932	62.2756	149.616	21.4041	455.751	74.2115	22.5096	3.8193	247.017	46.5519	0.801297	0.13873	9.00049	1.41722	97.4068	17.6201	217.036	34.7973	-0.108502	0
14	SYP	Pyrolysis	0.896723	34		16.5805	5.81753	0.0151522	0.00300538	0.059745	0.0157151	0.0813032	0.0404003	5.24167	0.765128	1.33595	0.240506	311.183	44.1378	1268.5	311.035	0.0665071	0.0119616	2.44123	0.561695	0.0226631	0.00669736	0.765828	0.109264	554.77	95.3587	228.038	32.325	924.915	201.731	16.7375	3.80974	590.56	191.68	0.922838	0.217397	4.23235	0.790057	167.606	42.3623	408.847	81.9886	43.3437	11.0764
15	SYP	Flaming	0.995981	120.64		5.74238	2.15827	0.00308603	0.000630743	0.011634	0.00342785	0.00592299	0.00296778	1.51747	0.271395	0.101542	0.0197504	79.7456	11.3899	209.174	51.6819	0.00698426	0.00128198	0.0423487	0.0180351	-0.00452443	0	0.690197	0.138443	72.2082	12.4726	24.0392	4.1954	91.2561	19.9701	1.06187	0.241834	54.9126	17.8715	-0.000862026	0	1.14119	0.235343	19.6121	4.97017	31.1301	6.2777	7.3532	1.87458
16	Asphalt shingle	Pyrolysis	0.996549	99.04		0.889135	0.320658	0.00588095	0.0012035	1.86515	0.457116	0.000919665	0.000458608	16.9727	2.42854	9.21024	1.65606	45.309	6.4488	15.9526	3.96011	-0.000490503	8.33203e-05	0.182069	0.0435347	2.57075	0.745347	0.553982	0.0792356	9.89852	1.74627	21.4465	3.04041	3.15512	0.746747	0.0773483	0.0176387	3.20381	1.27512	0.399777	0.0944143	0.631268	0.122873	5.34663	1.44116	4.67695	0.98155	12.5397	3.22416
17	Blank	Flaming	1.00012	NaN		0	0.146644	-3.45872e-05	2.42463e-05	-0.000665369	0.000420784	-1.51199e-06	2.39633e-05	-0.000365596	0.0561732	-2.30528e-06	0.00149584	0	0.085584	0	0.400407	0	4.37089e-05	-0.000462625	0.00821588	-0.00080459	0.00107832	-0.000245058	0.0405752	0	0.0667996	-4.16245	0.197782	0	0.0722369	-3.35934e-05	0.000130606	-0.000445248	0.0701167	0	0.000202681	0	0.0239117	0	0.0240591	0	0.0383501	-0.000692554	0
18	Asphalt shingle	Flaming	0.976643	99.95		3.26222	0.746244	0.00577175	0.000940551	0.700105	0.124611	0.00173131	0.000508388	18.7865	2.72276	2.69222	0.413103	163.126	23.2633	35.5775	6.38753	0.000550613	0.000121298	0.0946979	0.0219203	0.302349	0.0580226	2.5583	0.403289	56.6772	8.58788	50.6407	7.9684	14.4187	2.4226	0.031382	0.00533835	19.4193	3.7774	5.48013	0.94314	0.47722	0.0938021	25.132	4.50308	16.3087	2.63586	39.6328	7.11705
19	Plywood	Pyrolysis	0.686807	24.07		31.289	6.98969	0.0388485	0.00647839	0.84046	0.161346	0.0462824	0.015324	20.3356	2.90861	4.24764	0.670828	1249.4	177.424	1240.99	227.487	0.0355514	0.00572226	2.98228	0.530708	0.00061143	0.00021586	1.72785	0.245692	861.047	132.934	449.849	63.7885	919.959	159.457	4.95632	0.876554	980.502	206.613	3.1162	0.574721	6.30128	1.01537	269.146	52.0238	469.068	78.5428	73.5301	14.3202
20	Wood Complex	Flaming	0.98671	102.64		4.77582	1.15942	-1.15014e-05	2.44579e-05	0.0844535	0.0165815	0.00469642	0.00157133	3.0117	0.483808	0.602205	0.096377	114.699	16.3714	227.026	41.9088	-0.00024592	9.62072e-08	0.0785963	0.0203904	0.041468	0.00943753	0.350369	0.0902971	61.9412	9.61991	27.0139	4.61862	71.4816	12.4437	0.645756	0.11431	42.5043	8.99558	0.135964	0.0252203	5.47815	0.898976	18.5418	3.59752	29.7385	5.00923	8.33914	1.62182
21	Wood Complex	Pyrolysis	0.80843	31.75		130.661	29.1699	0.267492	0.0443039	0.670497	0.128892	0.295582	0.0978606	57.4755	8.18075	44.2356	6.98326	1601.02	227.351	1493.52	273.77	0.0235181	0.00383636	17.4557	3.09965	0.6961	0.142928	11.8559	1.68168	1093.71	168.842	695.318	98.5959	1200.85	208.13	194.727	34.4376	1625.37	342.4	61.4332	11.324	37.126	5.95733	631.012	121.874	1098.47	183.884	327.528	63.7143
22	XPS	Pyrolysis	0.991551	5.12		3.00281	0.794683	0.583199	0.108866	0.0220362	0.00609796	0.000519415	0.000198863	-0.123226	0.00441032	0.0163499	0.00282006	16.7115	2.39909	4.82095	0.996688	2.48506	0.422052	0.040028	0.00904087	0.0934348	0.0210808	0.0704488	0.0106956	12.9548	2.01777	0.730707	0.103955	0.290695	0.102369	0.0146825	0.00279131	8.7934	2.34373	0.0667215	0.0152003	0.0616138	0.0166497	0.468359	0.164039	1.3701	0.305512	4.84632	1.18072
23	Cellulose	Pyrolysis	0.585896	5.37		44.4879	11.6785	0.140904	0.0263468	4.77979	1.0981	0.0225507	0.00858058	13.2431	1.90042	1.5088	0.233255	547.872	77.8237	646.72	128.406	0.052424	0.0090631	70.7775	13.3969	0.001614	0.000461369	4.35781	0.618371	230.829	35.2709	288.529	40.9101	154.984	28.3648	2.69791	0.507902	767.745	189.131	5.97722	1.32675	4.20391	0.753925	103.954	20.4654	129.08	24.8381	28.8942	6.91129
24	PUF	Pyrolysis	0.911524	5.09		18.1463	4.79832	0.00175933	0.000378291	0.00628648	0.0024064	0.00181453	0.000654996	34.2904	4.97693	0.487002	0.074782	1077.32	155.46	138.514	27.5333	-0.000943649	2.80156e-06	-0.00678473	0.000181041	-4.58545e-05	8.94404e-05	5.35063	0.763095	343.605	52.0595	768.627	109.736	377.613	69.039	0.828395	0.155972	14.557	3.76223	0.00578278	0.00161741	1.61353	0.286388	13.4159	2.62556	99.2851	18.5863	9.40762	2.17845
25	XPS	Flaming	0.961564	9.65		44.4524	11.8479	3.55539	0.649531	0.0446243	0.0104566	0.000693478	0.000267795	0.349266	0.107759	0.0235556	0.00487599	67.6428	9.84645	18.5409	4.00435	2.66851	0.444784	0.154777	0.0361603	0.00068689	0.00118096	0.0842045	0.0528191	26.7513	4.1088	5.03946	1.51294	1.80219	0.389787	0.0448201	0.00855167	16.5128	4.11734	0.0481499	0.0104836	0.122526	0.0437881	8.05737	1.55296	2.42894	0.489433	1.85189	0.424097
26	Blank	Flaming	0.999943	NaN		-0.418608	0	-0.000159342	0	-0.00238645	0	-4.97386e-05	0	-0.396522	0	-0.00832319	0	-0.603746	0	-1.63324	0	-0.000246534	0	-0.0362837	0	-0.00452443	0	-0.286496	0	-0.388807	0	-5.55772	0	-0.331294	0	-0.000607399	0	-0.216739	0	-0.000862026	0	-0.129062	0	-0.0953985	0	-0.191341	0	-0.000692554	0
27	Cellulose	Flaming	0.961127	11.3		25.7276	6.46726	0.0131148	0.00269842	1.58708	0.411624	0.00617038	0.002788	4.23312	0.656852	0.231184	0.0382694	164.387	23.4179	334.204	61.4068	-0.000228151	3.32718e-06	128.586	22.5022	-0.00292164	0.00033082	2.42991	0.385037	71.7852	11.3518	39.1698	6.341	54.9149	9.36888	1.04448	0.181955	216.943	49.9088	0.958365	0.239572	1.34833	0.283817	28.2481	6.13008	27.5584	5.85243	7.76586	2.103
28	PUF	Flaming	0.948287	11.31		30.709	7.69941	0.0961998	0.0195882	-0.00156262	0.000213346	0.0259491	0.0116533	273.574	38.8708	0.736507	0.119012	426.386	60.6047	98.8519	18.3734	0.000542729	0.000142854	0.642834	0.118811	-0.00434122	3.78165e-05	146.815	20.8509	128.421	20.2597	262.116	37.948	122.544	20.8377	0.174309	0.030454	31.5663	7.30453	0.13118	0.0329782	37.6424	7.25612	11.0117	2.40221	9.66548	2.07881	6.6466	1.79993
29	Japanese sugi	Flaming	0.965545	118		103.865	25.7946	0.0335594	0.00685445	0.830859	0.215785	0.0313282	0.0140643	13.9512	2.03566	0.935447	0.150799	659.696	93.7196	1129.16	206.762	0.0683543	0.0124165	1.88709	0.336491	-0.00440323	2.50167e-05	2.10505	0.338991	434.01	68.324	189.949	27.7169	604.361	102.546	3.6753	0.639996	616.086	141.642	1.42845	0.356979	6.6611	1.30443	163.356	35.3508	295.599	62.3823	22.6613	6.13633
30	OSB	Flaming	0.990621	112.23		14.3363	3.64962	0.00868217	0.00179733	0.0781387	0.0208536	0.00661475	0.00298718	10.4992	1.54588	0.25104	0.0414422	100.114	14.2954	365.817	67.1873	-0.000236466	1.82219e-06	0.871664	0.158844	0.113956	0.0244546	2.91437	0.453708	55.5838	8.80361	19.3536	3.53167	69.0777	11.7707	1.14187	0.198911	63.3958	14.6197	0.139367	0.0350231	4.89233	0.964641	17.4013	3.78415	24.352	5.1762	6.55871	1.77613
31	Blank w/ Al	Pyrolysis	1.00071	0.83		-0.00116957	0.00611548	-0.000229617	1.90726e-05	-0.00422924	9.37312e-05	-1.11744e-06	1.21585e-06	-0.146468	0.00111357	-0.00169828	3.6772e-05	-0.0111652	0.0244694	-0.149206	0.00888053	-0.00089788	1.26021e-05	-0.00245618	0.000878474	-0.000117598	6.33218e-05	-0.00493756	1.06126e-05	-0.252149	0.00223927	-0.00247245	0	-0.267718	0.000307512	-0.000145365	0	-0.605553	0.0276638	-0.00119409	0.000173824	-0.0293046	0.000570863	-0.351178	0.00418513	-0.21067	0.00235143	-0.0033049	0.034258
32	Triexta	Pyrolysis	0.914992	30.81		33.3058	11.0117	0.0753865	0.015863	0.504398	0.132368	0.00658551	0.00312289	2.62982	0.447022	0.796969	0.147188	1354.06	208.654	116.012	26.7049	0.00873614	0.00175329	0.23897	0.0537821	0.0259015	0.00788478	-0.00501243	0	336.762	59.9922	219.01	33.2171	41.7575	8.80326	0.213874	0.0464187	66.926	19.3425	2.96562	0.688992	0.761984	0.149063	54.8384	13.671	35.6082	7.20615	153.526	38.641
33	Triexta	Flaming	0.970928	79.53		10.3259	3.54959	0.10843	0.0227557	0.119364	0.0316662	0.000710898	0.000360518	1.40738	0.289635	0.0982997	0.0196444	126.68	19.611	11.6018	3.04134	0.0127515	0.00235024	0.172959	0.045614	-0.0033836	0.000341478	0.457585	0.113759	70.8565	12.6819	10.084	2.37235	3.0877	0.716162	0.0420998	0.00926276	17.5206	5.07105	1.48892	0.345908	0.162885	0.0548151	8.39032	2.10136	2.42418	0.526056	11.3953	2.86624
34	Polyester	Pyrolysis	0.367205	28.17		22.5926	7.47246	0.0331197	0.00700572	0.371568	0.0978204	0.00481256	0.00228257	2.91155	0.492258	0.338971	0.0628055	3263.96	502.917	115.667	26.6257	0.00406393	0.000908486	0.394057	0.0875906	1.2982	0.388714	0.364295	0.0564615	170.233	30.3494	153.238	23.2416	33.8124	7.13903	0.188439	0.0409021	75.128	21.6875	1.34276	0.312185	0.520218	0.10367	67.9461	16.9169	40.5855	8.20723	139.097	35.012
35	Polyester	Flaming	0.972981	28.68		3.16139	1.18271	0.0199924	0.00422294	0.0271858	0.0076915	0.000311294	0.000171118	0.45409	0.136575	0.0310639	0.00725675	289.452	44.6899	10.1476	2.70718	0.00325819	0.000633706	-0.0203579	0.00347175	-0.00424182	8.45933e-05	-0.017412	0.0411389	23.4793	4.24862	7.08446	1.91741	3.59959	0.823387	0.0175416	0.00393633	7.75765	2.27985	0.341633	0.0795229	-0.0300668	0.018587	6.20178	1.5594	2.43655	0.528544	17.3016	4.35175
36	Nylon	Pyrolysis	1.06159	13.68		25.2932	10.5046	0.05248	0.0129274	0.230642	0.0730131	0.00290834	0.00163036	2.6347	0.458364	0.233915	0.0467471	1079.12	157.792	96.2511	24.9174	0.00229136	0.000609984	0.0817245	0.0214669	0.00360729	0.00147915	0.358378	0.0530757	98.9281	18.992	99.0763	14.2306	24.9426	5.69393	0.115287	0.027639	32.28	11.2663	0.296983	0.0764438	0.435102	0.0917876	38.6063	10.7629	17.0458	3.70256	75.6685	21.7444
37	Nylon	Flaming	0.978728	17.51		4.38656	1.99359	0.0187091	0.00462045	0.0239052	0.00816262	0.000183023	0.000130334	0.867175	0.207684	0.0236583	0.00633949	71.5071	10.5424	6.59806	2.12648	0.0111977	0.00214674	0.000124832	0.00873605	-0.00443947	3.10476e-05	0.0294277	0.046143	12.7191	2.50969	0.124117	0.816076	1.56889	0.429138	0.015653	0.00389337	3.67088	1.32685	0.091993	0.0237586	-0.0429604	0.0169218	2.28833	0.658277	0.728366	0.197224	6.13256	1.75995
38	PVC	Pyrolysis	1.03558	14.18		66.1582	27.4589	0.0699185	0.0171977	0.283718	0.0894914	0.0197583	0.0110654	0.752334	0.149005	0.121025	0.0243696	100.769	14.7591	59.7206	15.4801	0.000604285	0.000293518	2.78321	0.669676	0.00200961	0.000895329	0.163657	0.0246353	51.7032	9.95015	23.6184	3.39264	6.61094	1.55391	0.0580535	0.0139351	19.7464	6.98852	0.363036	0.0933444	0.121054	0.0300666	20.2415	5.69138	11.6039	2.53561	40.2595	11.5837
39	CPVC	Pyrolysis	1.05178	15.99		25.6456	10.6508	0.101202	0.0248583	12.2998	3.82006	0.0281211	0.0157481	1.09167	0.204774	0.0975981	0.0197258	85.0041	12.4542	47.7704	12.3928	0.0129856	0.00261604	4.43585	1.06622	0.0217248	0.00809962	0.0932895	0.0143577	41.1672	7.93288	20.5682	2.95454	6.13381	1.44615	0.0434307	0.0104338	21.0361	7.42869	1.80634	0.462641	0.0934352	0.0246386	13.1196	3.72462	11.0372	2.41407	151.831	43.5993
40	PVC	Flaming	0.847109	14.89		33.7214	14.1642	0.146688	0.0359594	0.504589	0.157397	0.0491928	0.0275732	-0.396522	0	0.119793	0.0253956	55.8153	8.2483	39.5343	10.6353	0.00495281	0.000975306	3.14163	0.762527	-0.00452443	0	-0.286496	0	38.0677	7.36303	7.37122	1.85697	4.10222	1.00127	0.0700288	0.016913	16.2558	5.62213	0.671702	0.172088	0.238526	0.0722432	10.0582	2.80396	5.62686	1.24766	76.7025	22.0102
41	Blank w/ Al	Pyrolysis	0.999383	0.82		-0.0262124	0	-0.000311441	0	-0.00453216	0	-3.29391e-06	0	-0.154317	0	-0.00191465	0	-0.183577	0	-0.200465	0	-0.000960459	0	-0.0077413	0	-0.000440535	0	-0.00501243	0	-0.265627	0	-0.00247245	0	-0.26962	0	-0.000145365	0	-0.729639	0	-0.00177879	0	-0.0319309	0	-0.367827	0	-0.220311	0	-0.108502	0
42	CPVC	Flaming	0.906641	13.96		34.4059	26.3314	0.0276796	0.00874345	3.9858	1.74171	0.021374	0.0199939	0.488078	0.132763	0.0943624	0.0265483	52.2913	7.63329	32.7144	14.4386	-0.000238971	1.89369e-06	5.2338	1.98617	0.041298	0.0265939	-0.213167	0.0105188	20.4897	4.97564	5.28038	1.54624	4.29268	1.60046	0.0360383	0.0136438	16.204	10.711	1.26468	0.493585	0.0362648	0.0448277	9.84036	4.25419	8.26703	2.61303	45.399	19.7782
43	Wire	Pyrolysis	0.934739	52.3		12.7522	9.66196	0.0222585	0.00708861	0.0523857	0.024857	0.027617	0.0257769	32.2754	4.86714	0.928101	0.240446	132.026	19.0791	145.629	61.302	-0.000649257	7.7923e-05	3.04414	1.15018	0.169227	0.0984696	55.9138	8.02133	88.513	21.1572	31.1263	4.44105	8.87071	3.16367	0.478071	0.178048	34.739	23.1356	0.120693	0.0477663	9.70035	2.63887	28.7742	12.4777	10.8055	3.40618	863.443	376.203
44	Wire	Pyrolysis	0.81109	52.62		9.70751	7.35983	0.0241699	0.00768894	-0.00451222	8.70852e-06	0.027498	0.0256659	67.3154	10.126	1.19052	0.308291	110.531	15.9772	36.0572	15.2415	0.00400418	0.00124311	1.2561	0.476313	0.106467	0.0620456	72.4285	10.3903	87.7296	20.9705	25.9703	3.70546	8.33752	2.97912	0.0727304	0.0271329	32.5791	21.7267	0.152269	0.0600816	14.6052	3.96879	29.0171	12.5817	10.0151	3.16203	700.538	305.234
45	Wire	Flaming	0.945463	49.69		8.28408	6.58025	0.0181591	0.00575334	0.00381851	0.00270981	0.0126309	0.0118343	74.434	11.2308	0.755864	0.197573	27.923	4.1167	14.0945	6.61143	-0.000130342	2.90937e-05	1.11238	0.432902	0.0443883	0.0283874	67.0091	9.6533	24.5791	5.95019	2.19195	1.10562	1.96357	0.794303	0.0216496	0.00828666	8.97865	5.99798	0.0404897	0.016128	7.46868	2.0601	9.96182	4.30619	2.95616	0.972355	90.2851	39.3327
46	Wire	Flaming	0.953898	48.41		7.31193	5.84519	0.00994603	0.00317383	0.00381441	0.00270802	0.00939854	0.0088177	38.013	5.7646	0.481078	0.12653	22.4176	3.32222	7.09955	3.67097	-0.000246216	7.96041e-08	0.649786	0.258563	0.0295197	0.0197581	36.4666	5.27209	15.5184	3.7909	-1.98876	0.509172	1.21517	0.535265	0.0107878	0.00424263	5.92181	4.00406	0.0258066	0.0104013	4.41317	1.23161	6.6444	2.88577	1.92133	0.652664	49.6267	21.62
47	Blank	Flaming	1	NaN		-0.418608	0	-0.000159342	0	-0.00238645	0	-4.97386e-05	0	-0.396522	0	-0.00832319	0	-0.603746	0	-1.63324	0	-0.000246534	0	-0.0362837	0	-0.00452443	0	-0.286496	0	-0.388807	0	-5.55772	0	-0.331294	0	-0.000607399	0	-0.216739	0	-0.000862026	0	-0.129062	0	-0.0953985	0	-0.191341	0	-0.000692554	0
48	Triexta	Pyrolysis	0.977238	15.57		32.6865	23.1723	0.0358334	0.0114482	0.238039	0.103587	0.00514403	0.00447205	2.21206	0.375929	0.737754	0.186924	836.154	122.735	89.7128	34.3711	0.00466176	0.00134575	0.285858	0.100443	0.0122335	0.00689375	0.15981	0.0240467	296.514	70.2989	97.1969	13.9599	33.8327	10.6847	0.08256	0.0280405	42.5909	25.878	0.962111	0.352757	0.40597	0.112781	29.7222	12.0702	16.2356	4.79941	87.2993	36.1188
49	Triexta	Flaming	NaN	16.36		7.76825	5.79923	0.0297294	0.00946669	0.0506175	0.0226346	0.000341095	0.00033956	0.089665	0.0772369	0.0457058	0.0136538	65.9893	9.77271	8.10885	3.72411	0.00102757	0.000304974	0.041127	0.0264828	0.00421243	0.00475222	-0.122394	0.0239417	24.5882	5.91635	6.47487	1.72814	3.6315	1.24159	0.0152654	0.00538154	6.67877	4.11911	0.312441	0.11466	-0.0249366	0.0268175	4.02963	1.6547	1.46255	0.482364	10.4103	4.30206
50	Polyester	Pyrolysis	NaN	15		32.0696	22.7354	0.0194737	0.00626658	0.283104	0.122831	0.00254112	0.00221062	1.28913	0.22931	0.263826	0.0671562	376.572	55.2899	73.5194	28.1809	0.00120113	0.000517404	0.12606	0.0457744	0.0140751	0.00789546	0.147648	0.0222725	92.8881	22.0655	45.5078	6.53625	19.2258	6.10816	0.0580837	0.019742	29.6255	18.133	0.543321	0.199491	0.319759	0.0905776	21.264	8.67732	15.5167	4.58974	55.07	22.8009
51	Polyester	Flaming	NaN	15.51		4.85927	3.73863	0.0148392	0.00475051	0.029213	0.0134941	0.000304717	0.000307955	-0.238719	0.025069	0.0188348	0.00686319	85.8082	12.6812	7.99206	3.67946	0.00050655	0.000180261	0.0204975	0.0194253	-0.00292758	0.000868573	-0.239467	0.00686135	11.39	2.79008	0.911721	0.929151	2.46732	0.876838	0.00954254	0.00344125	4.51575	2.82701	0.144427	0.0531719	-0.0942828	0.00895736	2.64212	1.09812	1.23733	0.416678	5.8861	2.43255
52	Polyester	Flaming	0.981171	16.57		0.453315	0.425007	0.00687081	0.00190434	0.00714098	0.00355815	0.000171822	0.000186595	-0.323886	0.010302	0.0104096	0.00448243	49.4324	7.09419	1.82482	1.14725	0.0013574	0.000374697	-0.0100538	0.00804277	-0.00442774	3.9055e-05	-0.267962	0.00262735	7.64521	1.77378	-2.15398	0.482493	0.881898	0.349602	0.00368834	0.00130507	2.21427	1.09301	0.126543	0.0454105	-0.109222	0.00499418	1.84992	0.759234	0.786572	0.278535	3.2493	1.28569
53	Plywood	Flaming	0.985684	120.54		7.62697	3.92171	0.00295647	0.000844019	0.0624201	0.0242029	0.00555766	0.00472247	1.43558	0.259848	0.112459	0.0289009	63.42	9.07736	155.387	52.0934	-0.0002307	3.69902e-06	0.0379296	0.0227557	0.000575764	0.00206	0.145087	0.0611788	43.3544	9.65776	13.2442	2.66524	58.7657	17.0298	0.456428	0.13885	26.7296	12.1153	0.389099	0.138993	0.403669	0.134101	11.7588	4.62653	24.3501	6.99004	4.06215	1.60725
54	DFU	Pyrolysis	0.751921	35.77		70.1445	34.2038	0.0459465	0.0125305	0.889186	0.333771	0.152519	0.128452	7.43191	1.07596	3.30172	0.790499	968.944	137.404	1450.87	481.411	0.00409045	0.00117995	3.67115	1.12805	0.00059127	0.000416752	1.06149	0.151181	895.249	197.715	329.71	46.738	1028.5	296.458	9.78711	2.97343	1059.51	476.696	8.31055	2.96274	5.07241	1.28488	323.791	126.515	839.508	239.177	60.028	23.7898
55	MDF	Pyrolysis	0.701955	30.02		30.9736	15.1105	0.0437757	0.0119424	2.30159	0.861252	0.0989079	0.0833017	199.955	28.3816	51.2393	12.2611	990.639	140.48	1725.67	572.579	-0.000781016	4.19198e-05	2.04565	0.629625	2.74047	1.10707	22.8811	3.2442	954.929	210.891	408.793	57.9483	1182.92	340.955	5.57402	1.69347	758.629	341.415	7.77032	2.77019	196.441	49.4567	301.448	117.795	930.084	264.975	76.3827	30.2598
56	Blank	NaN	0.992689	NaN		-0.418608	0	-0.000124755	9.36905e-06	-0.00172108	0.000248491	-4.82266e-05	1.27338e-06	-0.396156	5.18527e-05	-0.00832089	5.51612e-07	-0.603746	0	-1.63324	0	-0.000246534	0	-0.035821	0.000141853	-0.00371984	0.000324979	-0.286251	3.47381e-05	-0.388807	0	-1.39527	0.590043	-0.331294	0	-0.000573805	1.02059e-05	-0.216294	0.000200188	-0.000862026	0	-0.129062	0	-0.0953985	0	-0.191341	0	0	0.000273973
57	MDF	Flaming	0.995095	119.84		11.0806	6.63705	0.00434182	0.00131844	0.136406	0.0542893	0.00349154	0.00278102	34.431	5.30159	2.21715	0.524769	50.2015	7.42008	120.354	41.6185	-0.000240262	1.40629e-06	0.00914079	0.0141088	0.237432	0.114733	10.1113	1.5064	31.255	7.02757	6.08972	1.66817	35.7546	10.3983	0.255694	0.0790352	17.6941	8.78611	0.233248	0.0785366	10.7663	2.61565	8.29596	3.0768	16.3574	4.46662	5.284	1.99437
58	Plywood	Pyrolysis	0.720582	37.95		393.291	227.012	0.0940686	0.027645	5.10587	1.99897	0.179168	0.140706	39.9632	6.10685	4.9268	1.1622	1768.81	258.361	2765.01	943.407	0.0187669	0.00442375	6.26801	1.94924	0.00595695	0.0030336	2.39551	0.347782	1551.09	344.53	437.299	62.6309	1673.72	482.366	11.8618	3.65783	1701.63	835.087	19.641	6.58953	8.22948	1.98332	343.076	125.928	855.733	231.027	123.603	46.687
59	Blank	Pyrolysis	1.01498	NaN		-0.0262124	0	-0.000249182	1.82362e-05	-0.00450827	9.3435e-06	-3.29391e-06	0	-0.154317	0	-0.00191465	0	-0.183577	0	-0.200465	0	-0.000531301	9.62362e-05	-0.00742531	9.81456e-05	-0.000440535	0	-0.00375365	0.00018237	-0.265627	0	0	0.000354108	-0.26962	0	-0.000145365	0	-0.729639	0	-0.00125806	0.000174687	-0.0319309	0	-0.367827	0	-0.220311	0	-0.105248	0.00122831
60	OSB	Pyrolysis	0.78212	28.25		41.6181	14.8862	0.054366	0.0130729	1.50095	0.484026	0.195401	0.137895	67.8376	9.65118	5.66025	1.21255	1102.14	156.338	1494.63	402.337	0.0114732	0.0026081	5.81384	1.47984	0.417499	0.131998	4.94191	0.701391	943.128	188.581	553.985	78.5472	1067.27	259.388	20.2855	5.1221	752.995	252.139	9.5691	2.93829	26.1375	5.85726	311.923	104.411	892.661	223.063	101.903	34.5454
61	OSB	Flaming	0.994457	118.85		18.7551	28.6348	0.00189492	0.000749098	0.0728553	0.0390692	0.00798564	0.00797557	5.90747	0.894827	0.194647	0.0450039	43.4595	6.24928	523.81	274.517	-0.000123625	3.64083e-05	0.00591304	0.0187062	0.0731169	0.0600423	1.22178	0.213848	36.0055	7.71427	11.4034	2.40483	98.9651	38.9253	1.61471	0.702875	66.2971	76.8655	0.206779	0.10295	2.61067	0.908133	10.2489	4.17067	24.6115	9.61553	4.19207	2.31256
62	Japanese sugi	Pyrolysis	0.787085	34.09		88.4636	63.0463	0.0744621	0.0272665	1.5559	0.810254	0.133933	0.13294	17.2844	2.47535	8.02736	1.78031	1140.69	161.804	1740.77	889.961	0.0498641	0.0150554	5.80236	2.75132	0.0177969	0.0108925	1.84315	0.262039	1088.56	230.791	509.548	72.2467	1391.3	618.725	12.746	5.98048	1268.39	850.852	15.4681	7.67012	13.9225	4.62545	421.666	170.157	1122.46	435.238	85.2124	47.0595
63	SYP	Pyrolysis	0.796968	35.13		251.664	230.636	0.112133	0.0519188	1.05939	0.707839	0.184065	0.234608	19.2862	2.75937	9.38383	2.47442	1445.12	204.978	2484.31	1613.07	0.0202006	0.00770862	6.24856	3.7522	0.0133489	0.0105782	2.7276	0.387408	1837.45	460.456	496.103	70.3292	1760.69	988.812	15.3454	9.11867	1519.92	1302.65	19.2296	12.0914	9.36836	3.86879	442.276	224.365	1152.68	560.694	187.599	131.897
64	DFU	Flaming	0.95733	118.29		304.675	279.572	0.0503092	0.0233028	2.53885	1.69071	0.0970202	0.123723	5.97612	0.904529	1.48978	0.394955	467.737	66.4214	2463.96	1600.79	0.0017532	0.000728467	2.2743	1.38577	-0.0044406	6.43076e-05	0.809087	0.155323	765.484	191.897	162.054	23.761	1072.96	602.671	4.33365	2.57552	535.338	458.78	4.20446	2.64402	5.1191	2.15994	180.476	91.5269	598.772	291.295	33.9056	23.825
65	SYP	Flaming	0.987175	110.84		50.7636	46.9007	0.00828248	0.00389784	0.109509	0.0744452	0.011387	0.014577	2.57776	0.422168	0.393558	0.10595	116.053	16.5446	422.571	275.415	-0.000222274	8.83725e-06	0.105075	0.0847796	0.0599933	0.0494931	0.72189	0.142961	129.673	32.5882	36.4981	5.96193	161.656	90.9588	1.1964	0.711289	68.9548	59.2555	0.636062	0.400455	1.6736	0.741905	28.0184	14.2502	68.6842	33.4964	14.4475	10.1524
66	SYP	Flaming	0.991891	116.45		43.4512	43.3609	0.00493425	0.00251803	0.0566188	0.0422435	0.0131057	0.0181227	1.53465	0.273956	0.312723	0.0892773	102.527	14.6205	458.813	322.19	3.21839e-05	0.000108588	0.0660693	0.0661253	0.0183354	0.0188891	0.347499	0.0898744	134.461	35.508	28.4116	4.81511	181.597	110.004	1.38328	0.885631	90.5208	83.9229	1.14837	0.778812	1.2761	0.620151	31.6915	17.3308	76.4206	40.0588	10.1551	7.6926
67	SYP	Pyrolysis	0.796656	34.81		10.0113	9.92112	0.0320679	0.0160068	0.00318487	0.00552483	0.00371401	0.00512088	17.9461	2.56773	3.35616	0.933824	1096.36	155.453	110.978	77.7953	0.00661034	0.00294956	0.372561	0.245695	0.0490636	0.0409053	2.75404	0.39112	1028.5	270.888	509.104	72.1652	117.106	70.9717	0.134578	0.0862175	745.385	690.08	1.36886	0.92885	10.4028	4.60525	292.314	159.575	111.438	58.3838	209.42	158.71
68	Wood Complex	Flaming	0.981087	101.86		41.2343	41.1697	0.00567974	0.00288656	0.282261	0.203786	0.0121695	0.016833	7.5558	1.12812	0.821908	0.230873	85.2793	12.1753	443.918	311.767	-0.000171556	2.92109e-05	0.0110197	0.0305604	0.0541687	0.0484982	1.36973	0.234785	105.727	27.9418	20.4732	3.68986	148.475	89.9763	1.545	0.989126	58.26	54.0849	0.502364	0.341025	4.51496	2.04959	22.2447	12.1802	58.1285	30.4942	7.67596	5.81476
69	Wood Complex	Pyrolysis	0.80409	NaN		467.273	367.221	0.308758	0.129214	4.00183	2.31968	0.326512	0.372516	101.412	17.0528	28.3597	8.2186	1412.6	207.113	2801.61	1492.93	0.0483273	0.0152229	11.7615	5.77743	1.50914	1.01666	8.14537	1.18926	2252.06	616.157	468.42	67.7334	1531.9	698.097	50.4276	24.6314	1805.69	1263.98	27	13.7675	33.5891	11.4489	575.571	281.03	1184.63	468.545	262.557	152.808
70	Polyester	Pyrolysis	0.967934	14.5		21.7341	17.1001	0.0459461	0.0193391	0.566241	0.330477	0.00368746	0.00421072	1.91523	0.347473	0.314668	0.0917389	1300.58	190.691	79.299	42.3608	0.00406229	0.00155131	0.205676	0.104765	0.018593	0.0128185	0.225324	0.0336094	145.613	39.9073	57.8473	8.36503	15.5508	7.20821	0.104645	0.051185	31.6395	22.6493	0.809177	0.413484	0.3132	0.117527	26.5284	13.124	18.624	7.45191	112.985	65.7927
71	PVC	Pyrolysis	0.958964	13.46		71.4636	56.1794	0.134706	0.0564474	0.557225	0.325256	0.0323751	0.0369399	0.670351	0.13846	0.248614	0.0725979	113.82	16.7129	72.8831	38.9421	0.0108563	0.00364969	0.569655	0.283439	0.127417	0.0861084	0.0864238	0.0133419	82.2135	22.5633	24.8393	3.59209	6.4011	3.03936	0.100133	0.0489811	24.5624	17.6973	0.453872	0.232324	0.180189	0.0722329	55.4184	27.2209	17.5036	7.00886	79.1298	46.0974
72	PVC	Flaming	0.954996	12.92		39.4053	31.2951	0.0548903	0.0230148	0.356714	0.207919	0.0284107	0.03247	-0.396522	0	0.334702	0.0994014	55.9776	8.2948	46.6849	25.746	0.000546568	0.000244955	0.835894	0.428144	0.0989999	0.0697204	-0.286496	0	33.8383	9.36331	1.71485	1.05161	5.18898	2.51519	0.0624337	0.0307924	14.8582	10.5482	0.255667	0.130797	0.145609	0.0935334	23.9876	11.7513	11.4037	4.58522	45.4221	26.425
73	XPS	Flaming	0.980716	7.93		3.85638	3.35944	5.63141	2.35441	0.0583342	0.0351571	0.000419395	0.000535226	0.536777	0.156699	0.119488	0.0370369	11.1622	1.72489	3.09241	2.51803	0.86515	0.267283	0.0300927	0.0325835	0.0830382	0.0589707	-0.195906	0.0132184	15.5254	4.35356	-3.42175	0.30886	0.709758	0.474331	0.0188398	0.00949898	3.87179	2.86082	0.0330824	0.0173073	-0.079453	0.0168933	3.17609	1.59632	1.54308	0.685869	1.65558	0.963549
74	PUF	Flaming	0.984626	5.34		0.718034	1.12163	0.00477688	0.00242605	0.00134079	0.00265979	0.000295939	0.000477252	8.55208	1.27029	0.114493	0.0340666	30.0078	4.3561	5.96102	5.32419	-0.000246534	0	-0.0331163	0.00205041	0.0126848	0.0141651	9.36098	1.36759	10.2719	2.79387	6.69999	1.73839	12.4691	7.7564	0.0055966	0.00397769	1.31992	1.4244	0.0102301	0.00753319	2.87314	1.32762	0.586486	0.37256	1.34566	0.805358	0.558032	0.423824
75	PUF	Pyrolysis	0.91709	5.54		21.9354	21.6715	0.0122665	0.00618178	0.0177259	0.0158835	0.0112134	0.0154861	39.7292	5.66162	1.89122	0.525115	1152.46	164.024	291.331	204.388	-0.000960459	0	0.1426	0.097324	0.00433397	0.00392995	4.35623	0.618235	632.058	165.714	657.083	93.188	766.83	464.826	1.72183	1.10405	16.106	15.6057	0.131492	0.090511	2.70536	1.21047	33.5029	18.5059	111.599	58.591	27.0315	20.5873
76	XPS	Pyrolysis	0.972235	5.41		4.40493	4.37262	0.276774	0.136181	0.0288413	0.0238156	0.00178552	0.00246968	-0.154317	0	0.147652	0.0414864	28.4478	4.07432	23.1896	16.3983	0.323277	0.126545	0.062238	0.0453013	0.205894	0.169836	-0.00501243	0	24.1088	6.38782	7.29825	1.03539	2.67636	1.78513	0.0270936	0.0174642	19.9705	19.1879	0.121698	0.0838592	0.145091	0.078282	3.38831	2.05223	4.67464	2.56485	7.87008	6.0522
77	Asphalt shingle	Pyrolysis	0.996116	29.36		1.08658	1.0981	0.00641516	0.00330598	1.56089	1.1171	0.000571672	0.000793813	10.3978	1.49792	8.283	2.29805	65.5561	9.35493	6.38125	4.61432	-0.000409949	0.000214855	0.178324	0.12045	0.924401	0.761247	0.348997	0.0501832	8.61462	2.32726	13.844	1.9637	2.39404	1.61405	0.0134952	0.00874566	3.37162	3.80164	0.749775	0.510418	0.430831	0.204641	4.52417	2.67283	3.69873	2.0535	14.9878	11.4514
78	Blank	Flaming	1.00001	NaN		0.00305006	0.416088	-0.000159342	0	-0.000134602	0.00160694	-6.55239e-07	6.77658e-05	-0.396522	0	-0.000925186	0.00205204	-0.603746	0	2.01972	2.56102	-0.000246534	0	-0.0236981	0.00814732	0.26021	0.217906	-0.286496	0	0.190272	0.15176	49.8707	7.86087	1.44522	1.07648	0.00572672	0.00406112	0.306306	0.484833	0.00219031	0.00207299	-0.129062	0	0.514747	0.333364	0.470032	0.346546	2.58101	1.95837
79	Hardie	Pyrolysis	0.904293	40		1.84512	1.83215	0.0063438	0.00321223	0.657538	0.464977	0.00126122	0.00186438	1.38289	0.218121	0.0920789	0.0310582	162.574	23.1019	37.5168	25.412	0.00130173	0.000851791	0.140022	0.0916744	0.0167542	0.0141407	0.094938	0.0141674	33.3514	10.1206	64.1916	9.10018	7.66167	4.59696	0.0402155	0.0247984	48.8385	44.6125	0.264591	0.173616	0.178754	0.089138	13.6446	8.71135	32.6136	16.4183	19.0049	13.9875
80	Hardie	Flaming	0.987615	120.2		0.69266	1.088	0.00084459	0.000484559	0.0841573	0.0607803	0.000393068	0.000652867	-0.119415	0.0393198	0.0225839	0.0102126	23.7938	3.46299	12.6965	9.65469	0.00123029	0.000556076	-0.0195984	0.0103517	0.0200971	0.0202485	-0.229956	0.00801433	5.8119	1.86677	8.15206	1.94351	3.2788	2.0924	0.00579514	0.00393383	4.87675	4.58427	0.057744	0.0381985	-0.0476197	0.0344572	2.80016	1.80013	5.2744	2.7331	3.32776	2.43582
81	LVP	Pyrolysis	0.964227	19.2		5.95766	5.85858	0.00603568	0.00306351	0.13908	0.10086	0.00709205	0.0104613	-0.154317	0	0.172873	0.0577549	56.8929	8.10143	33.7481	22.8728	0.00214138	0.00116795	0.0969576	0.0649565	0.101429	0.0837766	-0.00501243	0	37.8899	11.487	27.8455	3.94774	6.74834	4.06759	0.029035	0.0179289	13.0864	12.4348	0.143638	0.0947804	0.177361	0.0885487	15.5929	9.9226	10.6752	5.44818	48.1479	35.3149
82	LVP	Flaming	0.984429	18.3		1.85968	2.23058	0.00553418	0.00274804	0.00830024	0.00750534	0.00313469	0.00469507	-0.115842	0.0398268	0.0536855	0.0204895	14.2565	2.10926	4.57833	4.18505	0.000956997	0.000453171	0.105962	0.0882511	0.0110212	0.0127845	-0.174763	0.0158375	9.59025	3.00427	-2.30109	0.461662	1.91307	1.30083	0.00270816	0.00203714	3.36998	3.22814	0.047373	0.0314389	-0.0550308	0.0313216	4.40023	2.79488	2.48279	1.33718	7.82769	5.72895
[truncated: 88 more columns]

## Sheet: Table S4 --EFs (mgkg)
Table S4 -- Emmission Factors(Efs) (mg/kg)					Formula	CH3O2+		CH4Cl+		CH5S+		C2ClH2+		C2H4N+		C2H4NO+		C2H5O+		C2H5O2+		C2H6Cl+		C2H7S+		C2H8N+		C3H4N+		C3H5O+		C3H7O+		C3H7O2+		C3H9O+		C4H5O+		C4H5S+		C4H6N+		C4H7O+		C4H7O2+		C4H9+
Experiment Number	Material	Experiment Type	Modified Combustion Efficiency (MCE)	Initial Mass (g)	m/z Value	47.013		51		49.011		62.497		42.034		58.029		45.033		61.028		65.015		63.026		46.065		54.034		57.033		59.049		75.044		61.065		69.033		85.011		68.049		71.049		87.044		57.07
					Assignment	Formic acid		Methyl chloride		Methanethiol		Dichloroethene		Acetonitrile		Methyl isocyanate		Acetaldehyde		Acetic Acid		Ethyl chloride		Dimethylsulfide		Dimethylamine		Acrylonitrile		Acrolein		Acetone		Methyl acetate		Propanol		Furan		Thiophene		Pyrrole		Methacrolein + MVK, 2-butenal		Methyl acrylate		Butenes
						Concentration	Error	Concentration	Error	Concentration	Error	Concentration	Error	Concentration	Error	Concentration	Error	Concentration	Error	Concentration	Error	Concentration	Error	Concentration	Error	Concentration	Error	Concentration	Error	Concentration	Error	Concentration	Error	Concentration	Error	Concentration	Error	Concentration	Error	Concentration	Error	Concentration	Error	Concentration	Error	Concentration	Error	Concentration	Error
1	Douglas Fir	Pyrolysis	NaN	NAN		NaN	NaN	NaN	NaN	NaN	NaN	NaN	NaN	NaN	NaN	NaN	NaN	NaN	NaN	NaN	NaN	NaN	NaN	NaN	NaN	NaN	NaN	NaN	NaN	NaN	NaN	NaN	NaN	NaN	NaN	NaN	NaN	NaN	NaN	NaN	NaN	NaN	NaN	NaN	NaN	NaN	NaN	NaN	NaN
2	Douglas Fir	Pyrolysis	NaN	NaN		NaN	NaN	NaN	NaN	NaN	NaN	NaN	NaN	NaN	NaN	NaN	NaN	NaN	NaN	NaN	NaN	NaN	NaN	NaN	NaN	NaN	NaN	NaN	NaN	NaN	NaN	NaN	NaN	NaN	NaN	NaN	NaN	NaN	NaN	NaN	NaN	NaN	NaN	NaN	NaN	NaN	NaN	NaN	NaN
3	Plywood	Pyrolysis	NaN	118.6		NaN	NaN	NaN	NaN	NaN	NaN	NaN	NaN	NaN	NaN	NaN	NaN	NaN	NaN	NaN	NaN	NaN	NaN	NaN	NaN	NaN	NaN	NaN	NaN	NaN	NaN	NaN	NaN	NaN	NaN	NaN	NaN	NaN	NaN	NaN	NaN	NaN	NaN	NaN	NaN	NaN	NaN	NaN	NaN
4	SYP	Pyrolysis	NaN	126.3		NaN	NaN	NaN	NaN	NaN	NaN	NaN	NaN	NaN	NaN	NaN	NaN	NaN	NaN	NaN	NaN	NaN	NaN	NaN	NaN	NaN	NaN	NaN	NaN	NaN	NaN	NaN	NaN	NaN	NaN	NaN	NaN	NaN	NaN	NaN	NaN	NaN	NaN	NaN	NaN	NaN	NaN	NaN	NaN
5	OSB	Pyrolysis	0.999618	118.08		3395.11	1494.76	3.38866	1.39605	132.254	55.8204	7.08137	3.51441	2361.03	955.718	361.558	147.552	45839.8	18491.3	129663	54372.9	1.14956	0.471083	498.454	207.643	10.5588	4.53376	292.699	118.037	70720.9	28778.5	31366.2	12590.6	94318.2	39093.9	1960.16	816.082	49268.2	21342.1	159.513	66.6659	2440	996.895	17635.7	7437.53	55194.2	22688.6	5928.38	2507.16
6	OSB	Flaming	0.978342	42.1		7.38656	4.01934	0.00724836	0.00324315	0.154054	0.0696506	0.00695873	0.00384165	20.0939	8.58615	0.568851	0.247138	148.901	60.5791	504.052	217.646	8.94768e-05	0.000523018	-0.085225	-0.0358019	0.0196846	0.0154011	6.02541	2.87646	108.654	44.8739	129.775	61.8561	155.484	65.8886	0.519458	0.219934	62.4113	28.3216	0.419185	0.179997	11.9734	5.17684	29.3912	12.8329	88.9084	37.3143	18.1062	7.79118
7	Blank	Pyrolysis	1.00515	NaN		NaN	0.000531412	NaN	6.90977e-05	NaN	0.00179911	NaN	5.96835e-07	NaN	0.0589394	NaN	0.000693624	NaN	0.00447895	NaN	0.0634544	NaN	0.000191128	NaN	0.000901696	NaN	5.15913e-05	NaN	0.00147428	NaN	0.102515	NaN	0	NaN	0.112042	NaN	6.1183e-05	NaN	0.269825	NaN	0.000285238	NaN	0.0120066	NaN	0.150653	NaN	0.0871407	NaN	2.15541e-05
8	MDF	Pyrolysis	0.721357	34		396.191	180.157	0.648763	0.268772	15.46	6.62843	0.693565	0.370545	1345.35	541.925	492.47	201.229	7872.49	3159.85	24476.2	10413.9	0.431543	0.179134	28.7707	12.1513	34.1176	14.9755	149.137	59.8065	10190.4	4145.6	6564.93	2633.9	20126.3	8427.42	45.9482	19.3474	8136.49	3629.5	41.1319	17.4382	2487.17	1019.57	2940.07	1263.11	11393.9	4715.81	623.332	268.443
9	MDF	Flaming	0.970119	122.5		33.563	15.0899	0.0236614	0.00992132	1.92846	0.819732	0.020668	0.00984219	139.052	56.5252	17.19	7.01492	215.49	86.8301	1049.84	437.375	0.000463758	0.000413178	0.255188	0.137998	3.33041	1.44974	37.2933	15.1845	259.294	105.887	121.381	53.1985	382.556	157.163	2.77206	1.14536	151.111	64.3448	0.231123	0.0963512	94.1549	38.3462	49.6623	20.7334	207.137	84.5878	22.2285	9.31486
10	Plywood	Flaming	0.988882	117.5		17.0959	4.0773	0.00660976	0.00119262	0.192637	0.0383818	0.00549561	0.00161192	4.65129	0.780988	0.308065	0.0507774	99.1802	13.7984	282.384	49.92	-0.000318211	-4.44647e-05	0.0409472	0.0215661	0.367673	0.0811414	0.201284	0.109033	110.406	17.1562	27.3399	5.42943	110.825	18.0287	0.849239	0.143759	78.3201	15.3942	0.155973	0.0265777	1.85907	0.331082	29.7187	5.24866	52.0976	8.14086	11.9817	2.19596
11	DFU	Flaming	0.981186	122.7		29.0543	6.4637	0.0193573	0.00339658	0.398468	0.0785708	0.017628	0.00509919	6.87224	1.12093	0.521826	0.0843773	258.529	35.7537	883.356	149.492	-0.000673911	-1.12858e-05	0.220509	0.051992	0.0532354	0.0129461	2.6453	0.456708	323.251	49.991	113.741	17.4319	343.142	54.0499	2.70843	0.444998	196.195	36.0167	0.389451	0.0657128	4.19901	0.690522	89.7004	15.755	186.291	28.8665	23.8357	4.36791
12	DFU	Pyrolysis	0.634811	32.1		1108.49	239.389	1.50397	0.259126	9.59214	1.87166	2.03519	0.583829	207.498	30.7576	180.835	28.0576	8690.42	1192.55	17109.6	2875.22	0.678908	0.102724	114.183	18.6209	0.0675961	0.0147403	47.8235	6.59686	13147.3	2022.05	4856.23	660.662	13578.5	2126.99	794.326	130.113	15653.4	2860.06	287.964	48.0901	101.407	15.3178	6063.45	1059.99	12910.6	1987.86	1468.84	268.798
13	OSB	Pyrolysis	0.874172	24.92		241.787	53.4183	0.326935	0.0588556	6.39909	1.28842	1.86533	0.541788	412.267	63.8765	14.3709	2.32769	2570.57	371.849	17313.8	3014.37	0.364182	0.0591561	31.6028	5.36717	7.90287	1.6845	16.7887	2.44606	5440.98	873.075	2168.38	311.041	8425.39	1374.78	337.561	57.3848	4195.81	791.951	16.8077	2.91528	150.67	23.7772	1703.58	308.682	4662.63	749.157	-1.5189	-0.0159371
14	SYP	Pyrolysis	0.896723	34		109.021	38.2716	0.108264	0.0215085	0.4099	0.107917	0.714514	0.35514	30.7354	4.49985	10.8875	1.9639	1958.05	278.606	10881.5	2670.98	0.608416	0.109642	21.6388	4.98478	0.145945	0.043161	5.80399	0.830671	4442.23	765.215	1891.68	269.001	9786.99	2137.48	143.668	32.7415	5741.66	1864.72	11.0796	2.61307	40.5534	7.58398	1677.82	424.492	5027.41	1009.78	347.297	88.8377
15	SYP	Flaming	0.995981	120.64		9.48091	3.56682	0.00553672	0.0011353	0.0200425	0.00591452	0.0130704	0.00655261	2.23425	0.40128	0.207794	0.0405613	125.997	18.115	450.563	111.57	0.0160435	0.00295663	0.094256	0.0401708	-0.00731611	-0.000120428	1.31345	0.264344	145.185	25.1915	50.0734	8.77775	242.468	53.2107	2.28868	0.522594	134.057	43.6852	-0.00259875	-4.2777e-05	2.74566	0.568029	49.2978	12.5195	96.1191	19.4479	14.7944	3.77945
16	Asphalt shingle	Pyrolysis	0.996549	99.04		NaN	NaN	NaN	NaN	NaN	NaN	NaN	NaN	NaN	NaN	NaN	NaN	NaN	NaN	NaN	NaN	NaN	NaN	NaN	NaN	NaN	NaN	NaN	NaN	NaN	NaN	NaN	NaN	NaN	NaN	NaN	NaN	NaN	NaN	NaN	NaN	NaN	NaN	NaN	NaN	NaN	NaN	NaN	NaN
17	Blank	Flaming	1.00012	NaN		NaN	0.146644	NaN	2.42463e-05	NaN	0.000420784	NaN	2.39633e-05	NaN	0.0561732	NaN	0.00149584	NaN	0.085584	NaN	0.400407	NaN	4.37089e-05	NaN	0.00821588	NaN	0.00107832	NaN	0.0405752	NaN	0.0667996	NaN	0.197782	NaN	0.0722369	NaN	0.000130606	NaN	0.0701167	NaN	0.000202681	NaN	0.0239117	NaN	0.0240591	NaN	0.0383501	NaN	0
18	Asphalt shingle	Flaming	0.976643	99.95		3.55017	0.814042	0.00682555	0.00111748	0.79499	0.142054	0.00251826	0.000740537	18.2321	2.65802	3.63139	0.560151	169.884	24.3749	50.5125	9.10389	0.000833684	0.000184128	0.138927	0.0322329	0.322256	0.0620516	3.209	0.508392	75.1136	11.4429	69.5286	10.9953	25.2521	4.26145	0.0445834	0.00761656	31.2486	6.09835	10.8896	1.88198	0.75681	0.149236	41.6396	7.48972	33.1914	5.38998	52.5596	9.47473
19	Plywood	Pyrolysis	0.686807	24.07		246.408	55.1154	0.332455	0.0555666	6.90627	1.3281	0.487158	0.16139	142.816	20.4902	41.461	6.56453	9415.83	1341.32	12750.4	2341.67	0.389529	0.0628509	31.6608	5.64543	0.00471594	0.00166577	15.6838	2.23714	8257.83	1278.28	4469.49	635.768	11659.1	2025.14	50.9542	9.02978	11417.5	2409.36	44.81	8.27969	72.3144	11.681	3226.98	624.806	6908.29	1159.37	705.653	137.658
20	Wood Complex	Flaming	0.98671	102.64		7.28839	1.77338	-1.90734e-05	-4.05611e-05	0.134482	0.0264949	0.00957943	0.00320889	4.09873	0.661817	1.13908	0.183243	167.508	24.0647	452.01	83.7656	-0.000522151	-8.51825e-06	0.161695	0.0420316	0.0619802	0.014142	0.616299	0.15915	115.117	17.9767	52.0113	8.93286	175.554	30.6948	1.28649	0.228696	95.9128	20.3591	0.378871	0.0705491	12.1829	2.00908	43.0804	8.38801	84.8736	14.3632	15.5084	3.02669
21	Wood Complex	Pyrolysis	0.80843	31.75		491.383	109.86	1.09315	0.181532	2.63108	0.506773	1.48574	0.492221	192.759	27.534	206.193	32.6451	5761.93	821.142	7327.82	1346.11	0.123054	0.0201276	88.4959	15.7504	2.56392	0.527345	51.3916	7.31573	5009	775.612	3299.03	469.482	7267.73	1262.66	956	169.46	9038.33	1907.11	421.856	77.9261	203.463	32.7398	3612.91	699.152	7725.66	1296.6	1501.02	292.552
22	XPS	Pyrolysis	0.991551	5.12		NaN	NaN	NaN	NaN	NaN	NaN	NaN	NaN	NaN	NaN	NaN	NaN	NaN	NaN	NaN	NaN	NaN	NaN	NaN	NaN	NaN	NaN	NaN	NaN	NaN	NaN	NaN	NaN	NaN	NaN	NaN	NaN	NaN	NaN	NaN	NaN	NaN	NaN	NaN	NaN	NaN	NaN	NaN	NaN
23	Cellulose	Pyrolysis	0.585896	5.37		886.392	232.815	3.05073	0.571053	99.3701	22.8454	0.600529	0.228562	235.304	33.8288	37.26	5.76939	10446.2	1486.63	16810.8	3340.97	1.45323	0.251553	1901.03	360.21	0.0314952	0.00900723	100.077	14.2276	5600.8	857.192	7252.74	1030.29	4969.42	910.517	70.1726	13.2246	22618.4	5575.42	217.455	48.3049	122.059	21.9157	3153.34	621.402	4809.65	926.439	701.546	167.916
24	PUF	Pyrolysis	0.911524	5.09		NaN	NaN	NaN	NaN	NaN	NaN	NaN	NaN	NaN	NaN	NaN	NaN	NaN	NaN	NaN	NaN	NaN	NaN	NaN	NaN	NaN	NaN	NaN	NaN	NaN	NaN	NaN	NaN	NaN	NaN	NaN	NaN	NaN	NaN	NaN	NaN	NaN	NaN	NaN	NaN	NaN	NaN	NaN	NaN
25	XPS	Flaming	0.961564	9.65		649.539	173.381	56.4536	10.3463	0.680368	0.159736	0.0135435	0.00523374	4.55115	1.40574	0.42661	0.0885271	945.859	138.373	353.452	76.5101	54.2499	9.07684	3.04878	0.713669	0.00983002	0.0169013	1.41817	0.889817	476.025	73.4427	92.9013	27.9236	42.3785	9.18663	0.854946	0.1636	356.772	89.1104	1.28467	0.280335	2.60898	0.933167	179.245	34.6461	66.3738	13.4094	32.9752	7.56686
26	Blank	Flaming	0.999943	NaN		NaN	0	NaN	0	NaN	0	NaN	0	NaN	0	NaN	0	NaN	0	NaN	0	NaN	0	NaN	0	NaN	0	NaN	0	NaN	0	NaN	0	NaN	0	NaN	0	NaN	0	NaN	0	NaN	0	NaN	0	NaN	0	NaN	0
27	Cellulose	Flaming	0.961127	11.3		199.902	50.3411	0.110733	0.022845	12.8671	3.34286	0.0640797	0.0289697	29.3315	4.57291	2.22641	0.370085	1222.31	175.103	3387.81	624.581	-0.00246639	-5.18014e-05	1346.86	236.575	-0.0222332	-0.00253982	21.7616	3.46395	679.249	107.903	383.97	62.4294	686.662	117.608	10.5943	1.85254	2492.44	574.634	13.5967	3.40512	15.2668	3.22185	334.158	72.6909	400.446	85.2557	73.531	19.9432
28	PUF	Flaming	0.948287	11.31		138.986	34.9075	0.473123	0.0965915	-0.00737941	-0.00101342	0.156971	0.0705309	1104.17	157.735	4.13152	0.670408	1846.73	263.906	583.685	108.832	0.0034175	0.000900955	3.92206	0.72721	-0.019243	-0.000330565	765.876	109.361	707.807	112.155	1496.67	217.812	892.547	152.345	1.02987	0.180576	211.246	48.983	1.08407	0.273004	248.264	47.9976	75.8756	16.5905	81.8087	17.6367	36.6578	9.94191
29	Japanese sugi	Flaming	0.965545	118		237.251	59.0362	0.0833003	0.0170634	1.98029	0.515231	0.0956452	0.0429642	28.4188	4.17022	2.64841	0.428928	1442.04	206.091	3364.97	618.391	0.217232	0.0396049	5.81087	1.0401	-0.00985069	-0.000163341	5.54222	0.896666	1207.29	190.986	547.398	80.3289	2221.61	378.542	10.9594	1.91603	2080.84	479.495	5.95784	1.49179	22.1726	4.35574	568.088	123.255	1262.73	267.208	63.0791	17.1091
30	OSB	Flaming	0.990621	112.23		21.9841	5.60816	0.0144675	0.00300438	0.125026	0.0334299	0.0135574	0.00612645	14.3577	2.12709	0.477137	0.0791551	146.914	21.1161	731.854	134.951	-0.000504499	-9.14902e-06	1.8019	0.329691	0.171146	0.0368346	5.15109	0.806365	103.799	16.5283	37.4422	6.8601	170.468	29.1818	2.28583	0.399952	143.745	33.233	0.390228	0.0982734	10.9325	2.16307	40.6253	8.85967	69.8356	14.8883	12.2561	3.32509
31	Blank w/ Al	Pyrolysis	1.00071	0.83		NaN	0.00611548	NaN	1.90726e-05	NaN	9.37312e-05	NaN	1.21585e-06	NaN	0.00111357	NaN	3.6772e-05	NaN	0.0244694	NaN	0.00888053	NaN	1.26021e-05	NaN	0.000878474	NaN	6.33218e-05	NaN	1.06126e-05	NaN	0.00223927	NaN	0	NaN	0.000307512	NaN	0	NaN	0.0276638	NaN	0.000173824	NaN	0.000570863	NaN	0.00418513	NaN	0.00235143	NaN	0.034258
32	Triexta	Pyrolysis	0.914992	30.81		NaN	NaN	NaN	NaN	NaN	NaN	NaN	NaN	NaN	NaN	NaN	NaN	NaN	NaN	NaN	NaN	NaN	NaN	NaN	NaN	NaN	NaN	NaN	NaN	NaN	NaN	NaN	NaN	NaN	NaN	NaN	NaN	NaN	NaN	NaN	NaN	NaN	NaN	NaN	NaN	NaN	NaN	NaN	NaN
33	Triexta	Flaming	0.970928	79.53		19.2575	6.62676	0.219745	0.0462446	0.232279	0.0617285	0.00177203	0.000899077	2.34067	0.483092	0.227224	0.0455477	226.087	35.1781	28.2286	7.41308	0.0330868	0.00612017	0.434837	0.11488	-0.00618031	-0.000631169	0.983621	0.245018	160.927	28.9125	23.7266	5.59419	9.26707	2.15429	0.102497	0.0226081	48.3151	14.0044	5.07026	1.1806	0.442677	0.149133	23.823	5.9781	8.4549	1.8395	25.8977	6.52657
34	Polyester	Pyrolysis	0.367205	28.17		584.524	193.397	0.931145	0.197129	10.0308	2.6422	0.166419	0.0789447	67.1764	11.3726	10.8699	2.01623	80811.9	12471.5	3904.23	899.365	0.146286	0.0327268	13.7438	3.05729	32.8954	9.85388	10.8636	1.68638	5363.59	957.368	5001.85	759.878	1407.82	297.494	6.3645	1.38257	2874.08	830.047	63.4338	14.7583	19.6135	3.91233	2676.36	666.757	1963.72	397.471	4385.48	1104.52
35	Polyester	Flaming	0.972981	28.68		11.6278	4.35366	0.0799059	0.016922	0.104334	0.029561	0.00153031	0.000841534	1.48942	0.448538	0.141613	0.0331519	1018.8	158.06	48.6937	13.0116	0.016673	0.00325276	-0.10094	-0.0172822	-0.0152802	-0.000383297	-0.0738158	-0.174407	105.167	19.0973	32.874	8.91142	21.3062	4.88445	0.0842256	0.0189436	42.19	12.4156	2.29437	0.535207	-0.161153	-0.0996535	34.728	8.74813	16.7596	3.64449	77.5475	19.5406
36	Nylon	Pyrolysis	1.06159	13.68		2163.72	898.822	4.87849	1.20247	20.5872	6.51965	0.332531	0.186433	200.994	35.0111	24.8018	4.96124	88341.1	12940.3	10742.2	2782.49	0.272716	0.0726385	9.42452	2.47693	0.302228	0.123955	35.3362	5.24232	10306	1980.56	10692.9	1538.66	3433.78	784.438	12.8746	3.0886	4083.1	1425.51	46.389	11.9474	54.2401	11.452	5028.04	1402.43	2726.99	592.814	7888.13	2267.8
37	Nylon	Flaming	0.978728	17.51		34.7167	15.7874	0.160903	0.039817	0.197411	0.0674785	0.00193602	0.00137901	6.12036	1.46894	0.232073	0.0622932	541.575	80.2965	68.127	21.9826	0.1233	0.0237172	0.00133184	0.0932052	-0.0344115	-0.000591349	0.268444	0.420944	122.588	24.265	1.23929	8.14844	19.9821	5.47469	0.161722	0.0403051	42.9581	15.542	1.3294	0.343972	-0.495468	-0.195316	27.5725	7.94352	10.7804	2.92397	59.1451	16.9991
38	PVC	Pyrolysis	1.03558	14.18		1173.73	487.261	1.34794	0.331756	5.25211	1.65727	0.468513	0.262417	11.9028	2.3597	2.66126	0.53637	1710.83	251.016	1382.28	358.501	0.0149157	0.00724616	66.564	16.0266	0.0349183	0.0155599	3.34657	0.504601	1117.06	215.194	528.641	76.0752	188.747	44.3956	1.34452	0.322949	518.002	183.383	11.7603	3.02556	3.12964	0.777798	546.727	153.799	384.998	84.1937	870.388	250.548
39	CPVC	Pyrolysis	1.05178	15.99		380.264	157.962	1.63064	0.400785	190.298	59.1256	0.557306	0.312136	14.4351	2.71062	1.79367	0.362859	1206.17	177.03	924.101	239.87	0.267889	0.0540182	88.6665	21.3262	0.31549	0.117656	1.59436	0.245772	743.359	143.391	384.765	55.3713	146.365	34.5316	0.840669	0.202095	461.209	162.921	48.9055	12.5329	2.0189	0.532669	296.168	84.1207	306.056	66.9941	2743.43	788.157
40	PVC	Flaming	0.847109	14.89		225.358	94.6946	1.06526	0.261436	3.51858	1.09832	0.439399	0.246342	-2.36314	-0.027552	0.992259	0.210673	356.956	52.9144	344.691	92.8137	0.0460509	0.00908422	28.303	6.87753	-0.0296134	-0.000345265	-2.20683	-0.0257296	309.813	60.0325	62.149	15.6734	44.1184	10.7807	0.610942	0.147724	160.634	55.5872	8.19651	2.10209	2.32292	0.704074	102.337	28.5537	70.3241	15.6148	624.652	179.395
41	Blank w/ Al	Pyrolysis	0.999383	0.82		NaN	0	NaN	0	NaN	0	NaN	0	NaN	0	NaN	0	NaN	0	NaN	0	NaN	0	NaN	0	NaN	0	NaN	0	NaN	0	NaN	0	NaN	0	NaN	0	NaN	0	NaN	0	NaN	0	NaN	0	NaN	0	NaN	0
42	CPVC	Flaming	0.906641	13.96		362.225	277.263	0.316664	0.100127	43.7848	19.1429	0.30076	0.281372	4.58236	1.24812	1.23132	0.346858	526.828	77.2604	449.338	198.417	-0.00350033	-5.64994e-05	74.28	28.2078	0.425825	0.274276	-2.58671	-0.132724	262.697	63.8992	70.1355	20.5612	72.729	27.1352	0.495296	0.187644	252.248	166.775	24.3114	9.49454	0.556368	0.687784	157.725	68.2236	162.766	51.498	582.443	253.875
43	Wire	Pyrolysis	0.934739	52.3		251.735	190.745	0.477474	0.152117	1.07903	0.512088	0.728663	0.680142	568.181	85.8243	22.7082	5.88641	2494.09	361.076	3750.57	1579.12	-0.0178318	-0.00214577	81.0092	30.6162	3.2718	1.904	1272.22	182.846	2127.85	508.955	775.202	110.81	281.807	100.534	12.3199	4.58956	1014	675.362	4.35037	1.72215	279.048	75.9507	864.781	375.081	398.908	125.795	20770.9	9051.71
44	Wire	Pyrolysis	0.81109	52.62		228.121	172.964	0.617203	0.196418	-0.11064	-0.000985967	0.863673	0.806163	1410.68	212.558	34.6754	8.98446	2485.62	359.947	1105.45	467.377	0.130915	0.0406592	39.7919	15.093	2.45036	1.42815	1961.78	281.946	2510.61	600.522	769.952	110.061	315.304	112.696	2.23116	0.832585	1132.03	755.003	6.53363	2.57864	500.146	135.979	1038.14	450.224	440.135	139.014	20061	8742.59
45	Wire	Flaming	0.945463	49.69		65.9204	52.3713	0.157024	0.0498042	0.0317053	0.0225046	0.134338	0.125882	528.204	80.0813	7.45498	1.95177	212.633	31.5071	146.324	68.6715	-0.00144304	-0.000322813	11.9326	4.64719	0.345941	0.221297	614.599	89.0075	238.186	57.7692	22.0056	11.1045	25.1452	10.1786	0.224896	0.0861465	105.644	70.5908	0.588308	0.2345	86.6067	23.9234	120.686	52.1997	43.9921	14.4848	875.494	381.63
46	Wire	Flaming	0.953898	48.41		64.8338	51.8377	0.0958327	0.0306151	0.0352906	0.0250601	0.111383	0.104513	300.578	45.8085	5.28704	1.39286	190.219	28.3365	82.1275	42.484	-0.00303742	-4.59856e-05	7.76694	3.09286	0.256354	0.171626	372.689	54.1754	167.568	41.0128	-22.2475	-5.70584	17.3397	7.64239	0.12487	0.0491454	77.6398	52.5097	0.417816	0.168519	57.0233	15.9372	89.6952	38.9798	31.8597	10.8333	536.225	233.749
47	Blank	Flaming	1	NaN		NaN	0	NaN	0	NaN	0	NaN	0	NaN	0	NaN	0	NaN	0	NaN	0	NaN	0	NaN	0	NaN	0	NaN	0	NaN	0	NaN	0	NaN	0	NaN	0	NaN	0	NaN	0	NaN	0	NaN	0	NaN	0	NaN	0
48	Triexta	Pyrolysis	0.977238	15.57		NaN	NaN	NaN	NaN	NaN	NaN	NaN	NaN	NaN	NaN	NaN	NaN	NaN	NaN	NaN	NaN	NaN	NaN	NaN	NaN	NaN	NaN	NaN	NaN	NaN	NaN	NaN	NaN	NaN	NaN	NaN	NaN	NaN	NaN	NaN	NaN	NaN	NaN	NaN	NaN	NaN	NaN	NaN	NaN
49	Triexta	Flaming	NaN	16.36		51.888	38.7444	0.215787	0.0687954	0.352783	0.15785	0.00304515	0.00303183	0.534099	0.460146	0.378393	0.113193	421.806	62.8147	70.663	32.4718	0.0095494	0.00283811	0.370323	0.238532	0.0275571	0.0310913	-0.942294	-0.184912	200.007	48.2268	54.5636	14.588	39.0359	13.3601	0.13311	0.0469715	65.963	40.6956	3.81063	1.3997	-0.242724	-0.26106	40.9782	16.8392	18.2695	6.03222	84.7364	35.0423
50	Polyester	Pyrolysis	NaN	15		NaN	NaN	NaN	NaN	NaN	NaN	NaN	NaN	NaN	NaN	NaN	NaN	NaN	NaN	NaN	NaN	NaN	NaN	NaN	NaN	NaN	NaN	NaN	NaN	NaN	NaN	NaN	NaN	NaN	NaN	NaN	NaN	NaN	NaN	NaN	NaN	NaN	NaN	NaN	NaN	NaN	NaN	NaN	NaN
51	Polyester	Flaming	NaN	15.51		27.9589	21.5154	0.09278	0.0297369	0.175383	0.0810591	0.00234334	0.00236852	-1.22487	-0.130032	0.134319	0.0489889	472.468	70.2092	59.9924	27.6356	0.004055	0.00144439	0.158986	0.15069	-0.0164974	-0.00490126	-1.5881	-0.0517729	79.8083	19.589	6.61817	6.74549	22.8459	8.12676	0.0716752	0.0258716	38.4184	24.0586	1.51734	0.559118	-0.790521	-0.0761031	23.1443	9.62598	13.3139	4.48831	41.2703	17.0679
52	Polyester	Flaming	0.981171	16.57		2.57379	2.41341	0.0423912	0.0117684	0.0423052	0.0210901	0.00130389	0.00141615	-1.63991	-0.0582535	0.073255	0.0315651	268.584	38.7786	13.517	8.50077	0.0107226	0.00296473	-0.0769508	-0.0615707	-0.0246214	-0.00044586	-1.75359	-0.0326309	52.8613	12.2929	-15.4292	-3.46475	8.05797	3.19688	0.0273376	0.00968273	18.5893	9.18077	1.31188	0.471233	-0.903682	-0.0437227	15.9908	6.56773	8.35184	2.96044	22.4814	8.9026
53	Plywood	Flaming	0.985684	120.54		12.9276	6.65059	0.00544544	0.00155713	0.110396	0.0428432	0.0125906	0.0107005	2.16993	0.394374	0.236257	0.0608392	102.869	14.8198	343.612	115.333	-0.00054404	-1.2467e-05	0.0866669	0.0520149	0.000955798	0.00341974	0.283449	0.119612	89.4896	19.9888	28.3216	5.71822	160.296	46.5265	1.00993	0.307677	66.991	30.3839	1.20423	0.430623	0.997061	0.331631	30.3438	11.9492	77.1855	22.1932	8.39039	3.32263
54	DFU	Pyrolysis	0.751921	35.77		455.149	222.014	0.323972	0.0884484	6.02027	2.2611	1.32273	1.11414	43.0047	6.24983	26.5539	6.36644	6016.63	856.606	12282.2	4078.32	0.0369276	0.0106626	32.1124	9.87565	0.00375754	0.0026489	7.93885	1.13515	7074.23	1564.9	2699.1	384.137	10739.9	3098.68	82.9031	25.2088	10165.5	4575.45	98.4635	35.1247	47.9631	12.1646	3198.67	1250.47	10187.2	2905.22	474.652	188.207
55	MDF	Pyrolysis	0.701955	30.02		187.906	91.6924	0.288587	0.0787908	14.5693	5.4541	0.801992	0.675506	1081.78	153.99	385.284	92.2884	5751.22	817.92	13658.3	4534.23	-0.00659218	-0.000360894	16.7299	5.15238	16.2829	6.58016	159.996	22.7505	7054.98	1559.91	3128.82	444.807	11548.8	3331.07	44.1443	13.4201	6805.18	3063.5	86.0743	30.7003	1736.65	437.628	2784.24	1088.39	10552.2	3008.41	564.685	223.788
56	Blank	NaN	0.992689	NaN		NaN	0	NaN	9.36905e-06	NaN	0.000248491	NaN	1.27338e-06	NaN	5.18527e-05	NaN	5.51612e-07	NaN	0	NaN	0	NaN	0	NaN	0.000141853	NaN	0.000324979	NaN	3.47381e-05	NaN	0	NaN	0.590043	NaN	0	NaN	1.02059e-05	NaN	0.000200188	NaN	0	NaN	0	NaN	0	NaN	0	NaN	0.000273973
57	MDF	Flaming	0.995095	119.84		21.3632	12.8009	0.00909638	0.00276628	0.274408	0.109308	0.00899722	0.00716784	59.198	9.1671	5.29816	1.25703	92.6218	13.7747	302.728	104.802	-0.000644477	-1.12624e-05	0.0237572	0.0366712	0.448331	0.21677	22.4693	3.36793	73.3831	16.5441	14.8125	4.06492	110.935	32.3141	0.643545	0.199202	50.4419	25.061	0.821119	0.276808	30.2483	7.36561	24.3508	9.04009	58.9777	16.1339	12.4144	4.69011
58	Plywood	Pyrolysis	0.720582	37.95		1915.33	1105.77	0.497817	0.146411	25.9455	10.1622	1.16622	0.915967	173.558	26.5971	29.7388	7.02352	8243.39	1207.81	17567.7	5997.43	0.127158	0.0300095	41.15	12.8057	0.0284126	0.014473	13.4465	1.95832	9199.01	2046.05	2686.8	386.054	13117.4	3783.45	75.4111	23.2709	12253.4	6015.08	174.654	58.6308	58.403	14.0913	2543.69	934.136	7793.61	2106	733.534	277.198
59	Blank	Pyrolysis	1.01498	NaN		NaN	0	NaN	1.82362e-05	NaN	9.3435e-06	NaN	0	NaN	0	NaN	0	NaN	0	NaN	0	NaN	9.62362e-05	NaN	9.81456e-05	NaN	0	NaN	0.00018237	NaN	0	NaN	0.000354108	NaN	0	NaN	0	NaN	0	NaN	0.000174687	NaN	0	NaN	0	NaN	0	NaN	0.00122831
60	OSB	Pyrolysis	0.78212	28.25		304.84	109.098	0.432725	0.104182	11.4715	3.70186	1.91296	1.35017	443.114	63.2641	51.3871	11.0254	7725.44	1099.74	14282.8	3848.56	0.116921	0.0266156	57.4068	14.6284	2.99504	0.947604	41.7222	5.94254	8412.71	1685.16	5119.36	728.435	12580.6	3061.26	193.969	49.0323	8155.35	2732.55	127.981	39.3278	278.989	62.6088	3478.42	1165.09	12227.8	3059.04	909.578	308.541
61	OSB	Flaming	0.994457	118.85		30.2436	46.1779	0.00332048	0.00131378	0.122585	0.065768	0.0172113	0.0171919	8.49514	1.29432	0.389035	0.0901744	67.0647	9.70619	1101.99	577.809	-0.000277358	-8.18102e-05	0.0128539	0.0406644	0.115475	0.0948452	2.27085	0.399211	70.7063	15.1934	23.1993	4.90724	256.821	101.102	3.39911	1.48066	158.077	183.294	0.608843	0.303293	6.13477	2.13638	25.1615	10.2475	74.2202	29.0229	8.23766	4.54632
62	Japanese sugi	Pyrolysis	0.787085	34.09		494.12	352.207	0.451958	0.165599	9.06803	4.72371	0.999876	0.99254	86.0948	12.3791	55.5735	12.3456	6097.19	868.393	12685.2	6487.29	0.387503	0.117104	43.69	20.7241	0.0973573	0.0596003	11.8662	1.69384	7404.47	1572.72	3590.71	511.186	12506.1	5563.91	92.9388	43.6236	10475.7	7028.47	157.758	78.2528	113.323	37.677	3585.75	1447.71	11724.9	4548.85	580.005	320.401
63	SYP	Pyrolysis	0.796968	35.13		1484.96	1360.99	0.718986	0.333001	6.52245	4.35867	1.45162	1.85031	101.483	14.5662	68.628	18.1136	8160.06	1161.19	19124.4	12419.5	0.165836	0.0633118	49.7031	29.8516	0.0771429	0.0611375	18.5505	2.64333	13203.3	3312.15	3693.12	525.253	16719	9391.43	118.203	70.2525	13260.9	11366.4	207.18	130.295	80.5544	33.2789	3973.11	2016.06	12719.6	6188.85	1348.92	948.521
64	DFU	Flaming	0.95733	118.29		848.475	778.679	0.152245	0.0705586	7.37737	4.91421	0.361122	0.460548	14.8415	2.25818	5.14226	1.3656	1246.52	178.071	8952.11	5817.69	0.00679286	0.00282446	8.53809	5.20408	-0.0121116	-0.00025734	2.59705	0.500196	2596.06	652.047	569.363	83.9505	4808.6	2701.99	15.7548	9.3664	2204.4	1889.47	21.3795	13.4489	20.7744	8.77146	765.184	388.239	3118.42	1517.85	115.063	80.873
65	SYP	Flaming	0.987175	110.84		83.772	77.4093	0.0148526	0.00699397	0.188564	0.128224	0.0251158	0.0321544	3.79354	0.624326	0.804977	0.217103	183.273	26.2965	909.778	593.141	-0.000510335	-2.19172e-05	0.233753	0.188641	0.0969632	0.080008	1.37309	0.272836	260.598	65.6276	75.9879	12.4738	429.311	241.661	2.57738	1.53289	168.257	144.615	1.9166	1.20706	4.02467	1.78533	70.3938	35.8205	211.97	103.432	29.0537	20.4217
66	SYP	Flaming	0.991891	116.45		85.2782	85.1125	0.0105233	0.00537299	0.115947	0.0865294	0.0343785	0.0475423	2.68596	0.481511	0.760717	0.217532	192.562	27.6414	1174.79	825.193	8.78809e-05	0.000296511	0.174802	0.174974	0.035244	0.0363129	0.786089	0.203718	321.373	85.0309	70.3492	11.9785	573.561	347.566	3.54408	2.2698	262.691	243.582	4.11533	2.79178	3.64965	1.77466	94.6941	51.8077	280.49	147.102	24.2874	18.4023
67	SYP	Pyrolysis	0.796656	34.81		66.382	65.7884	0.231059	0.115366	0.0220349	0.0382252	0.0329148	0.0453847	106.117	15.2352	27.5822	7.68148	6956.73	989.837	960.027	673.073	0.060982	0.02722	3.33017	2.19652	0.318621	0.265668	21.048	2.99957	8304.94	2189.59	4258.85	605.798	1249.6	757.462	1.1649	0.746421	7308.01	6766.33	16.573	11.2475	100.517	44.5143	2950.88	1611.27	1381.85	724.156	1692.15	1282.56
68	Wood Complex	Flaming	0.981087	101.86		67.1319	67.0358	0.0100483	0.00510941	0.479495	0.346274	0.0264809	0.0366313	10.97	1.64768	1.65852	0.466667	132.865	19.0932	942.891	662.38	-0.000388595	-6.64709e-05	0.0241853	0.067073	0.0863726	0.0773438	2.57033	0.442581	209.62	55.5048	42.0518	7.6101	389.008	235.826	3.28365	2.10291	140.249	130.219	1.49339	1.01407	10.7117	4.86577	55.1367	30.2039	176.983	92.8902	15.2288	11.5389
69	Wood Complex	Pyrolysis	0.80409	NaN		2230.7	1753.28	1.60171	0.670599	19.9339	11.5574	2.08334	2.37701	431.732	72.7922	167.803	48.6731	6453.31	949.518	17448.9	9300.67	0.320984	0.101186	75.691	37.1922	7.056	4.75418	44.8191	6.5671	13092.6	3585.73	2821.19	409.426	11768.8	5365.11	314.264	153.552	12746	8923.58	235.353	120.043	233.669	79.6988	4183.24	2043.17	10576.1	4185.07	1527.41	889.149
70	Polyester	Pyrolysis	0.967934	14.5		762.154	599.689	1.75083	0.737096	20.7188	12.0935	0.17283	0.19736	59.8932	10.8787	13.6767	3.9891	43644.7	6410.46	3627.92	1938.26	0.198194	0.0757062	9.72287	4.95324	0.63857	0.440282	9.10731	1.36076	6218.38	1705.09	2559.24	370.749	877.581	406.854	4.79046	2.34352	1640.55	1174.48	51.8119	26.4794	16.005	6.00742	1416.3	700.776	1221.36	488.811	4828.16	2811.83
71	PVC	Pyrolysis	0.958964	13.46		1097.89	863.132	2.24882	0.942552	8.93237	5.21447	0.664774	0.758528	9.18398	1.89862	4.73399	1.38299	1673.35	246.139	1460.79	780.619	0.232047	0.078036	11.7976	5.87096	1.91716	1.29572	1.53034	0.236626	1538.12	422.347	481.437	69.7482	158.257	75.1558	2.0082	0.982486	557.961	402.043	12.7319	6.51801	4.03398	1.6175	1296.2	636.778	502.889	201.416	1481.41	863.098
72	PVC	Flaming	0.954996	12.92		817.317	649.202	1.23716	0.519015	7.72004	4.50109	0.787604	0.900204	-7.33429	-0.102566	8.60443	2.55822	1111.08	165.372	1263.29	696.907	0.0157725	0.00707218	23.3721	11.9756	2.01107	1.41657	-6.84917	-0.0957822	854.711	236.807	44.8735	27.5252	173.202	83.9888	1.69048	0.834086	455.683	323.563	9.6827	4.95544	4.40105	2.82773	757.472	371.23	442.337	177.963	1148.06	668.095
73	XPS	Flaming	0.980716	7.93		80.5536	70.1846	127.825	53.4789	1.27143	0.766525	0.011709	0.0149439	9.99896	2.92308	3.09355	0.960091	223.127	34.6532	84.2735	68.6332	25.143	7.7776	0.847377	0.917611	1.69879	1.20671	-4.71668	-0.326571	394.933	110.915	-90.1741	-8.25904	23.8589	15.9492	0.513733	0.259146	119.585	88.3797	1.26179	0.660409	-2.41851	-0.515594	101.005	50.79	60.2789	26.8091	42.1423	24.5356
74	PUF	Flaming	0.984626	5.34		11.7659	18.3799	0.0850587	0.0432125	0.0229248	0.0454778	0.00648145	0.0104528	124.97	18.6305	2.32535	0.692521	470.553	68.5698	127.435	113.833	-0.00562051	-7.14778e-05	-0.73153	-0.0462386	0.203574	0.227345	176.801	25.9274	204.978	55.8129	138.51	35.9812	328.812	204.581	0.119718	0.0851014	31.9808	34.5146	0.306086	0.225429	68.607	31.714	14.6313	9.29624	41.237	24.6853	11.143	8.46424
75	PUF	Pyrolysis	0.91709	5.54		NaN	NaN	NaN	NaN	NaN	NaN	NaN	NaN	NaN	NaN	NaN	NaN	NaN	NaN	NaN	NaN	NaN	NaN	NaN	NaN	NaN	NaN	NaN	NaN	NaN	NaN	NaN	NaN	NaN	NaN	NaN	NaN	NaN	NaN	NaN	NaN	NaN	NaN	NaN	NaN	NaN	NaN	NaN	NaN
76	XPS	Pyrolysis	0.972235	5.41		152.297	151.185	10.3985	5.11719	1.04047	0.85921	0.0825098	0.114128	-4.75797	-0.0413943	6.32729	1.77866	941.229	135.052	1046	739.728	15.5506	6.08867	2.90079	2.11156	6.97191	5.75125	-0.199748	-0.00173781	1015.08	269.1	318.345	45.2478	148.912	99.3325	1.22285	0.78831	1020.94	980.971	7.6828	5.29446	7.31012	3.94459	178.352	108.036	302.253	165.859	331.583	255.008
77	Asphalt shingle	Pyrolysis	0.996116	29.36		NaN	NaN	NaN	NaN	NaN	NaN	NaN	NaN	NaN	NaN	NaN	NaN	NaN	NaN	NaN	NaN	NaN	NaN	NaN	NaN	NaN	NaN	NaN	NaN	NaN	NaN	NaN	NaN	NaN	NaN	NaN	NaN	NaN	NaN	NaN	NaN	NaN	NaN	NaN	NaN	NaN	NaN	NaN	NaN
78	Blank	Flaming	1.00001	NaN		NaN	0.416088	NaN	0	NaN	0.00160694	NaN	6.77658e-05	NaN	0	NaN	0.00205204	NaN	0	NaN	2.56102	NaN	0	NaN	0.00814732	NaN	0.217906	NaN	0	NaN	0.15176	NaN	7.86087	NaN	1.07648	NaN	0.00406112	NaN	0.484833	NaN	0.00207299	NaN	0	NaN	0.333364	NaN	0.346546	NaN	1.95837
79	Hardie	Pyrolysis	0.904293	40		34.8549	34.6112	0.130222	0.0659483	12.9605	9.1657	0.0318434	0.0470728	23.296	3.68003	2.15589	0.727424	2938.9	418.401	924.598	626.328	0.0342119	0.0223887	3.56571	2.33472	0.30997	0.261632	2.0671	0.308993	767.233	232.916	1529.83	217.286	232.914	139.762	0.991719	0.611592	1364.15	1246.16	9.12639	5.98896	4.92069	2.45414	392.412	250.558	1152.15	580.1	437.487	322.011
80	Hardie	Flaming	0.987615	120.2		11.819	18.5658	0.0156604	0.00898802	1.49836	1.0824	0.00896438	0.0148901	-1.8171	-0.598984	0.477628	0.216115	388.527	56.8704	282.642	214.971	0.0292072	0.0132091	-0.45081	-0.238219	0.335856	0.338426	-4.52261	-0.172672	120.769	38.8364	175.492	41.9279	90.035	57.474	0.129087	0.0876495	123.042	115.678	1.7991	1.19046	-1.18408	-0.856989	72.7426	46.7777	168.309	87.254	69.1952	50.6603
81	LVP	Pyrolysis	0.964227	19.2		212.817	209.286	0.234289	0.118935	5.18392	3.75961	0.338604	0.499473	-4.91587	-0.0427681	7.65395	2.55797	1944.84	277.457	1572.78	1066.04	0.106425	0.0580536	4.66899	3.12824	3.54856	2.93113	-0.206377	-0.00179548	1648.27	499.91	1254.91	178.247	387.937	233.856	1.35397	0.836151	691.214	656.823	9.36882	6.18262	9.23254	4.61011	848.011	539.686	713.141	364.013	2095.9	1537.38
82	LVP	Flaming	0.984429	18.3		10.2197	12.2587	0.0330485	0.0164157	0.0475945	0.0430406	0.0230244	0.0344866	-0.567709	-0.195309	0.365669	0.139636	74.9738	11.1321	32.8246	30.0077	0.00731701	0.00346607	0.78499	0.653857	0.0593183	0.068813	-1.10697	-0.10127	64.1812	20.1216	-15.9538	-3.20701	16.9188	11.5062	0.0194283	0.0146164	27.3837	26.2333	0.475357	0.315525	-0.440698	-0.250891	36.8148	23.3881	25.5161	13.7461	52.4202	38.371
						#DIV/0!
[truncated: 88 more columns]

## Sheet: Table S6 -- Residuals,Flaming
Table S6 -- Masses, Residuals, Formulas for Flaming Experiments
VOC Index	1			2			3			4			5			6			7			8			9			10			11			12			13			14			15			16			17
	Formula	M/z value	Residual	Formula	M/z value	Residual	Formula	M/z value	Residual	Formula	M/z value	Residual	Formula	M/z value	Residual	Formula	M/z value	Residual	Formula	M/z value	Residual	Formula	M/z value	Residual	Formula	M/z value	Residual	Formula	M/z value	Residual	Formula	M/z value	Residual	Formula	M/z value	Residual	Formula	M/z value	Residual	Formula	M/z value	Residual	Formula	M/z value	Residual	Formula	M/z value	Residual	Formula
Shingles	C15H22O2H+	235.169	1.77271	CS2+	75.9436	1.71575	C2H7O+	47.0491	1.55192	C11H24O2H+	189.185	1.5479	C8H25O4Si4+	297.082	1.44318	(CH3)9O5Si5+	355.07	1.40208	C14H24H+	193.195	1.40197	C13H23+	179.179	1.39971	C7H5NSH+	136.022	1.3883	C14H25O+	209.19	1.34209	C14H22H+	191.179	1.22394	OS+	47.9664	1.18024	C13H24OH+	197.19	1.1626	C14H21NO3(H2O)H+	270.17	1.09271	C8H6SH+	135.026	1.01633	C11H18H+	151.148	0.982292	CH4NO+
Shingles	C15H22O2H+	235.169	1.81868	CH4NO+	46.0287	1.55823	C4H11NH+	74.0964	1.47921	C14H25O+	209.19	1.46737	C14H24H+	193.195	1.40467	C2H6O+	46.0413	1.32923	C2H7O+	47.0491	1.32712	C3H7NOH+	74.06	1.23537	C2H6NO+	60.0444	1.21119	C13H24OH+	197.19	1.19696	C7H5NSH+	136.022	1.14577	C8H25O4Si4+	297.082	1.14084	C15H29+	209.226	1.13848	(CH3)9O5Si5+	355.07	1.09714	C15H31O+	227.237	1.09454	C14H29O+	213.221	1.07943	C16H31+
LVP	C8H25O4Si4+	297.082	3.03218	CClO+	62.9632	2.84476	(H2O)C3Cl+	88.9789	2.27882	C2H7O+	47.0491	2.10633	C3Cl3H2+	142.922	2.09583	C2NO2+	69.9924	2.03281	(H2O)C6ClH4+	129.01	1.80193	(CH3)9O5Si5+	355.07	1.78789	C7H7OBrH+	186.975	1.69451	CCl2H+	82.945	1.67491	(H2O)C3ClH2+	90.9945	1.6714	C7H5NSH+	136.022	1.66714	C5H4O7H+	177.003	1.66301	C7H4O2Br+	198.939	1.60312	C16H15+	207.117	1.6027	C2H3ClH+	62.9996	1.57424	C3H3N2O2S+
Hardie	C8H25O4Si4+	297.082	1.51052	(CH3)9O5Si5+	355.07	1.42985	C2H7O+	47.0491	1.32531	C2NO2+	69.9924	1.06058	C7H5NSH+	136.022	0.894667	C16H15+	207.117	0.718614	C14H25O+	209.19	0.698924	C11H23O5+	235.154	0.628708	CClO+	62.9632	0.556219	C14H24H+	193.195	0.554464	CH4NO+	46.0287	0.547153	C2H4NO2+	74.0237	0.536166	C2H5N2O2+	89.0346	0.426384	C14H31O3+	247.227	0.407598	C14H29O+	213.221	0.393509	CH7NO+	49.0522	0.382751	C14H21NO3H+
XPS	CH3N2O5+	123.004	3.20654	C6H5BrH+	156.965	2.84828	C2H6Cl+	65.0153	2.66587	C5H12O2H+	105.091	2.65996	CH4Cl+	50.9996	2.53715	C8H8H+	105.07	2.51145	C2NO2+	69.9924	2.36806	(C8H8)+	104.062	2.2845	C2H4O4H+	93.0182	2.19536	(CH3)9O5Si5+	355.07	2.16065	C6H3O3+	123.008	2.14539	C7H5NSH+	136.022	2.12459	C3ClH5OH+	93.0102	2.11484	C16H15+	207.117	2.07278	CHBr2+	170.844	2.02049	C14H24H+	193.195	2.00514	C4H9S2+
XPS	C3H7O4+	107.034	4.45312	C2H4ClNOH+	94.0054	4.17484	C2H6Cl+	65.0153	4.00027	CH4Br+	94.9491	3.96834	C3ClH5OH+	93.0102	3.8638	C5H5NO+	95.0366	3.85911	(H2O)C2H3S2+	108.978	3.85386	C7H4OH+	105.033	3.77003	C3H7NO3H+	106.05	3.73509	C7H5NH+	104.049	3.7043	C4H6O3+	102.031	3.67369	CH3N2O5+	123.004	3.60316	C6H5BrH+	156.965	3.46533	CH4Cl+	50.9996	3.41233	H5O4Si+	96.9952	3.34746	C6H3O3+	123.008	3.27898	C3H5O4+
PUF	C8H25O4Si4+	297.082	3.61862	(CH3)9O5Si5+	355.07	3.09174	C7H7NOH+	122.06	2.60266	C7H5NOH+	120.044	2.58924	C2NO2+	69.9924	2.43202	CClO+	62.9632	2.37087	C7H5NSH+	136.022	2.27372	C15H22O2H+	235.169	2.18015	C7H8NO2+	138.055	2.17719	C14H25O+	209.19	2.10545	C7H5NH+	104.049	2.10363	C14H24H+	193.195	2.00561	C8H9NOH+	136.076	1.98498	C10H11O4N2+	223.071	1.96155	CH4NO+	46.0287	1.95192	C2H4NO2+	74.0237	1.926	C14H31O3+
PUF	C7H5NOH+	120.044	4.25817	C7H5NH+	104.049	4.17347	CClO+	62.9632	4.08145	CClHN+	61.9792	4.01369	C3H2N+	52.0182	3.98315	C5H2N+	76.0182	3.98019	C7H7NOH+	122.06	3.8768	(H2O)C3Cl+	88.9789	3.85894	C7H8NO2+	138.055	3.69533	(C8H8)+	104.062	3.69509	C2H6O3+	78.0311	3.66629	C4H4N+	66.0338	3.65695	C9H7ONH+	146.06	3.59285	C7H5NO+	119.037	3.58622	C2ClH3N+	75.9948	3.57174	C2ClH3+	61.9918	3.55013	C3H4N+
PVC	CClO+	62.9632	3.91304	ClO+	50.9632	3.09612	(H2O)C3Cl+	88.9789	3.01607	C3Cl3H2+	142.922	2.99163	C7H4O2Br+	198.939	2.89073	(H2O)C6ClH4+	129.01	2.71795	C2H3ClH+	62.9996	2.62797	C4H7S2Si+	146.975	2.57374	C7H8Br+	170.98	2.57256	CCl2H+	82.945	2.54898	C6H3+	75.0229	2.49717	C6H4O2Br+	186.939	2.44553	(H2O)C3ClH2+	90.9945	2.30217	CH5S2Si+	108.96	2.29116	C16H15+	207.117	2.257	CClHN+	61.9792	2.15482	C3H3N2O2S+
PVC	CClO+	62.9632	3.70624	ClO+	50.9632	3.01245	C16H15+	207.117	2.91696	(H2O)2CH4N2+	80.058	2.89337	C4H7S2Si+	146.975	2.89093	C7H4O2Br+	198.939	2.89026	C16H11+	203.086	2.74603	(H2O)C3Cl+	88.9789	2.73215	C6H3+	75.0229	2.71957	C7H8Br+	170.98	2.65942	C8H25O4Si4+	297.082	2.59823	C3Cl3H2+	142.922	2.59625	(H2O)C6ClH4+	129.01	2.59348	C2H3ClH+	62.9996	2.58413	C17H13+	217.101	2.42275	C12H26O2H+	203.201	2.38995	C3H11O2+
CPVC	C6Cl2H4+	145.968	4.21591	C4H7S2Si+	146.975	4.16769	S2+	63.9436	3.58913	CClO+	62.9632	3.48185	(H2O)C6ClH4+	129.01	3.01369	(H2O)C3Cl+	88.9789	2.76135	(CH3)9O5Si5+	355.07	2.71525	ClO+	50.9632	2.70819	C3H3N2O3+	115.014	2.707	C6H4O2Br+	186.939	2.62453	C4H2O4H+	115.003	2.58292	C8H25O4Si4+	297.082	2.56815	C3Cl3H2+	142.922	2.53715	C4H5NOSH+	116.016	2.52451	C7H8Br+	170.98	2.50042	CCl2H+	82.945	2.38994	C6H3+
Triexta	C8H9O5+	185.044	2.24286	C4H9O8+	185.029	2.14837	C15H22O2H+	235.169	2.13416	C6H11ONH+	114.091	2.06973	C15H27+	207.211	1.98782	C14H24H+	193.195	1.98269	C7H14O+	114.104	1.97356	C15H31O+	227.237	1.9624	C8H25O4Si4+	297.082	1.96211	C14H25O+	209.19	1.93147	C15H29O+	225.221	1.92508	(CH3)9O5Si5+	355.07	1.90781	C6H10O2+	114.068	1.8839	C7H5NSH+	136.022	1.87561	C14H27O2+	227.201	1.81626	C14H29O+	213.221	1.78599	C10H12+
Triexta	(H2O)2CH4N2+	80.058	2.83517	(H2O)C2H8N2+	78.0788	2.22606	C3H11O2+	79.0754	2.14516	C15H22O2H+	235.169	2.14025	C6H8+	80.062	2.10423	C8H25O4Si4+	297.082	1.9505	C20H13+	253.101	1.93556	C16H11+	203.086	1.8536	C8H9O5+	185.044	1.84839	C22H15+	279.117	1.84361	C20H15+	255.117	1.82398	C14H24H+	193.195	1.82189	(H2O)C2H9N2+	79.0866	1.82109	(CH3)9O5Si5+	355.07	1.81973	CH2O2S+	77.977	1.8196	C14H25O+	209.19	1.80108	C15H27+
Polyester	C8H25O4Si4+	297.082	2.05029	C12H26O2H+	203.201	2.04068	C15H22O2H+	235.169	2.03404	(CH3)9O5Si5+	355.07	1.93106	C7H14O+	114.104	1.90032	C7H5NSH+	136.022	1.82165	C6H11ONH+	114.091	1.69875	C8H9O5+	185.044	1.68984	C14H29O+	213.221	1.66626	C15H31O+	227.237	1.61186	C14H24H+	193.195	1.56241	C14H25O+	209.19	1.53671	C14H21NO3(H2O)H+	270.17	1.52064	C9H19+	127.148	1.51852	C2NO2+	69.9924	1.49505	C10H12+	132.093	1.41807	CClO+
Polyester	C15H22O2H+	235.169	2.11891	C8H25O4Si4+	297.082	2.11215	C15H31O+	227.237	1.93397	C7H5NSH+	136.022	1.88136	C15H27+	207.211	1.86795	C14H24H+	193.195	1.83932	C15H29O+	225.221	1.83007	C7H14O+	114.104	1.81822	C14H25O+	209.19	1.8088	C14H29O+	213.221	1.78454	C8H9O5+	185.044	1.78169	C6H11ONH+	114.091	1.75396	(CH3)9O5Si5+	355.07	1.73862	C14H27O2+	227.201	1.70762	C2NO2+	69.9924	1.69823	CClO+	62.9632	1.62554	C2H7O+
Polyester	C8H9O5+	185.044	2.49361	C15H22O2H+	235.169	2.33197	C15H27+	207.211	2.26906	C14H24H+	193.195	2.25829	C14H25O+	209.19	2.22315	C15H29O+	225.221	2.19863	C15H31O+	227.237	2.17515	C14H27O2+	227.201	2.12198	C18H33+	249.258	2.03934	C8H7O4+	167.034	2.01831	C8H4O3H+	149.023	1.92327	(H2O)C2H8N2+	78.0788	1.91193	C8H25O4Si4+	297.082	1.90909	C14H29O+	213.221	1.90296	C7H5NSH+	136.022	1.88333	C7H4OH+	105.033	1.85363	(H2O)C2H9N2+
Nylon	C15H22O2H+	235.169	2.33439	C8H25O4Si4+	297.082	2.09776	C14H24H+	193.195	2.03649	C14H25O+	209.19	2.0234	C15H31O+	227.237	2.0162	(CH3)9O5Si5+	355.07	2.00953	C15H27+	207.211	2.00701	C8H9O5+	185.044	2.00219	C7H5NSH+	136.022	1.97608	C15H29O+	225.221	1.936	C14H27O2+	227.201	1.89878	C14H29O+	213.221	1.86169	C2H7O+	47.0491	1.78764	C16H29+	221.226	1.69156	C2NO2+	69.9924	1.67616	C13H24OH+	197.19	1.54721	C9H19+
Wire	CClHN+	61.9792	2.92577	CClO+	62.9632	2.92481	C8H25O4Si4+	297.082	2.65109	C6Br2H3+	232.86	2.58208	C7H14O+	114.104	2.50957	C6H10N+	96.0808	2.35111	C9H7O6+	211.024	2.20915	(H2O)C3Cl+	88.9789	2.18601	C6H10O2+	114.068	2.17983	C6H11ONH+	114.091	2.17612	C2ClH3N+	75.9948	2.1193	ClO+	50.9632	2.02843	C3Cl3H2+	142.922	1.94034	C5H10+	70.0777	1.88489	C5H2N+	76.0182	1.83819	C3H4N+	54.0338	1.77988	CCl2H+
Wire	CClO+	62.9632	3.08926	CClHN+	61.9792	3.03501	C7H14O+	114.104	2.96702	C8H25O4Si4+	297.082	2.88026	C6Br2H3+	232.86	2.83457	C6H10N+	96.0808	2.62909	C6H10O2+	114.068	2.57349	C9H7O6+	211.024	2.52016	C6H11ONH+	114.091	2.51977	C2ClH3N+	75.9948	2.36341	C5H2N+	76.0182	2.26409	C5H10+	70.0777	2.19895	C3H4N+	54.0338	2.14126	C3Cl3H2+	142.922	2.12903	ClO+	50.9632	2.114	C3H2N+	52.0182	2.06795	C8H17+
Wood Complex	C8H25O4Si4+	297.082	2.165	C15H22O2H+	235.169	1.26925	(CH3)9O5Si5+	355.07	1.16749	C14H25O+	209.19	1.09742	C7H5NSH+	136.022	1.05346	CClO+	62.9632	0.87692	C14H31O3+	247.227	0.801475	C2H5N2O2+	89.0346	0.778658	C2H7O+	47.0491	0.772991	C15H31O+	227.237	0.710076	C14H29O+	213.221	0.683031	C2H4NO2+	74.0237	0.632474	C4H11NH+	74.0964	0.606168	C14H24H+	193.195	0.589222	C9H19+	127.148	0.565503	CH4NO+	46.0287	0.535711	CClHN+
Wood Complex	C2H7O+	47.0491	1.6906	C15H22O2H+	235.169	1.66339	C7H5NSH+	136.022	1.35861	C14H25O+	209.19	1.27832	(CH3)9O5Si5+	355.07	1.02469	C2NO2+	69.9924	0.893517	C14H21NO3(H2O)H+	270.17	0.875774	C14H24H+	193.195	0.865923	CH4NO+	46.0287	0.839262	C2H4NO2+	74.0237	0.81181	C2H5N2O2+	89.0346	0.677198	C14H31O3+	247.227	0.658045	C14H21NO3H+	252.159	0.654249	C13H24OH+	197.19	0.610609	C15H31O+	227.237	0.587788	C2H6NO+	60.0444	0.58774	CH7NO+
Plywood	C15H22O2H+	235.169	1.3361	C8H25O4Si4+	297.082	1.27935	(CH3)9O5Si5+	355.07	1.18964	C12H26O2H+	203.201	1.11132	C7H5NSH+	136.022	0.982907	C14H25O+	209.19	0.95674	C7H14O+	114.104	0.951596	CClO+	62.9632	0.855873	CH2ClNH+	63.9949	0.837409	C6H11ONH+	114.091	0.805594	CCl2H+	82.945	0.779765	C14H29O+	213.221	0.757604	C2NO2+	69.9924	0.725106	C15H31O+	227.237	0.657462	C14H24H+	193.195	0.594367	C14H21NO3(H2O)H+	270.17	0.586685	C9H19+
Plywood	C15H22O2H+	235.169	1.71172	CClO+	62.9632	1.42801	C14H25O+	209.19	1.20988	C7H5NSH+	136.022	1.12797	CCl2H+	82.945	0.960585	(CH3)9O5Si5+	355.07	0.92589	C14H21NO3(H2O)H+	270.17	0.860275	C4H11NH+	74.0964	0.812921	C12H23O3+	215.164	0.755792	C14H29O+	213.221	0.686226	C14H24H+	193.195	0.662906	C13H21O2+	209.154	0.624624	C14H21NO3H+	252.159	0.612844	C14H21O2+	221.154	0.603371	C7H8Cl+	127.031	0.600668	CH4NO+	46.0287	0.597745	C9H19+
OSB	(CH3)9O5Si5+	355.07	1.48309	C2H7O+	47.0491	1.46889	C15H22O2H+	235.169	1.32552	C14H25O+	209.19	1.05665	C7H5NSH+	136.022	1.0112	C8H12O4H+	173.081	0.885958	C7H8O3+	140.047	0.802807	C11H7NH+	154.065	0.789497	C15H31O+	227.237	0.692254	C14H29O+	213.221	0.677955	C14H24H+	193.195	0.646603	C9H14O4H+	187.096	0.592813	C9H19+	127.148	0.549048	C11H14O3H+	195.102	0.491341	C2H5N2O2+	89.0346	0.483002	C2H4NO2+	74.0237	0.472402	C14H21NO3H+
OSB	C8H25O4Si4+	297.082	2.11598	C15H22O2H+	235.169	1.99803	C2H7O+	47.0491	1.50009	C7H5NSH+	136.022	1.47736	(CH3)9O5Si5+	355.07	1.4712	CClO+	62.9632	1.23643	C14H25O+	209.19	1.06667	CCl2H+	82.945	1.03853	C2NO2+	69.9924	0.968119	C14H24H+	193.195	0.926601	C14H31O3+	247.227	0.897664	C14H29O+	213.221	0.87814	C14H21NO3H+	252.159	0.862489	C15H31O+	227.237	0.842261	CH2O2S+	77.977	0.788849	C7H7NOH+	122.06	0.780037	C14H21NO3(H2O)H+
OSB	C15H22O2H+	235.169	2.51703	C14H21NO3(H2O)H+	270.17	1.8435	C14H25O+	209.19	1.73698	C7H5NSH+	136.022	1.69189	C14H21NO3H+	252.159	1.69012	C2H7O+	47.0491	1.6703	(CH3)9O5Si5+	355.07	1.61884	C14H29O+	213.221	1.56433	C14H24H+	193.195	1.55346	C13H21O2+	209.154	1.48083	C9H19+	127.148	1.4621	C2H4NO2+	74.0237	1.43524	C14H20O2N+	234.149	1.43335	C14H21O2+	221.154	1.42	C11H14O3H+	195.102	1.41781	C13H19O5+	255.123	1.40461	C15H31O+
MDF	C15H22O2H+	235.169	1.17334	(CH3)9O5Si5+	355.07	1.16555	C7H5NSH+	136.022	1.04059	CClO+	62.9632	0.892766	C8H25O4Si4+	297.082	0.860772	C14H29O+	213.221	0.730884	C14H25O+	209.19	0.685323	C14H21NO3(H2O)H+	270.17	0.673207	C15H31O+	227.237	0.640786	C7H14O+	114.104	0.620694	C7H7NOH+	122.06	0.611643	C14H24H+	193.195	0.603059	C9H19+	127.148	0.595238	C3H4N+	54.0338	0.595042	C2H7O+	47.0491	0.564572	CH4NO+	46.0287	0.555062	C6H11ONH+
MDF	C15H22O2H+	235.169	1.60423	C3H10N+	60.0808	1.0148	C14H21NO3(H2O)H+	270.17	0.995567	C4H11NH+	74.0964	0.904624	C4H10NO+	88.0757	0.792085	CH4NO+	46.0287	0.764037	C7H5NSH+	136.022	0.734449	C14H21NO3H+	252.159	0.720547	(CH3)9O5Si5+	355.07	0.663903	C2H6NO+	60.0444	0.627952	C14H25O+	209.19	0.624517	C14H29O+	213.221	0.621446	C14H24H+	193.195	0.616163	C14H20O2N+	234.149	0.54456	C13H21O2+	209.154	0.528831	C3H7NOH+	74.06	0.483615	C2H4NO2+
Cellulose	(CH3)9O5Si5+	355.07	3.19673	C2H7S+	63.0263	3.03508	C5H3+	63.0229	3.01873	C15H22O2H+	235.169	2.96672	C8H25O4Si4+	297.082	2.80068	C7H5NSH+	136.022	2.57903	CH6NO3+	80.0342	2.52199	C2NO2+	69.9924	2.48913	C13H18OH+	191.143	2.31399	C14H25O+	209.19	2.16722	C4H9O2S+	121.032	2.16103	C14H24H+	193.195	2.07546	CS2+	75.9436	2.07533	CCl2H+	82.945	2.04266	C13H21O2+	209.154	2.03592	C14H21O2+	221.154	1.99928	C9H18NO+
SYP	C15H22O2H+	235.169	1.53325	C2H7O+	47.0491	1.15244	C7H5NSH+	136.022	1.11983	C14H25O+	209.19	1.08609	(CH3)9O5Si5+	355.07	1.00316	C6H3+	75.0229	0.84973	C14H24H+	193.195	0.703581	C5H15NO2H+	122.118	0.651622	C14H31O3+	247.227	0.63316	C8H16O4H+	177.112	0.615563	CH4NO+	46.0287	0.557441	C13H24OH+	197.19	0.547606	C2H4NO2+	74.0237	0.539026	C9H19+	127.148	0.534939	C15H31O+	227.237	0.508667	C14H21O2+	221.154	0.496434	C11H17O+
SYP	C8H25O4Si4+	297.082	1.58164	(CH3)9O5Si5+	355.07	1.52288	C12H26O2H+	203.201	1.1934	C14H25O+	209.19	1.13461	C7H5NSH+	136.022	1.06291	C15H22O2H+	235.169	1.00431	C9H20O3H+	177.149	0.92846	C14H31O3+	247.227	0.919028	C14H29O+	213.221	0.870391	C15H31O+	227.237	0.847183	C16H29O+	237.221	0.794626	C12H23O3+	215.164	0.775735	C14H24H+	193.195	0.731344	C14H28H+	197.226	0.709434	C9H19+	127.148	0.69723	C10H20OH+	157.159	0.659848	C2H7O+
SYP	C15H22O2H+	235.169	1.36934	(CH3)9O5Si5+	355.07	1.17106	CClO+	62.9632	1.07096	C14H25O+	209.19	0.946179	C7H5NSH+	136.022	0.913364	C2H7O+	47.0491	0.889757	C14H29O+	213.221	0.702342	C15H31O+	227.237	0.698866	C14H24H+	193.195	0.619184	CCl2H+	82.945	0.576699	C9H19+	127.148	0.548683	C14H21NO3H+	252.159	0.523695	C2H4NO2+	74.0237	0.494498	C14H31O3+	247.227	0.450871	C2H5N2O2+	89.0346	0.438199	CH4NO+	46.0287	0.421545	C2H2NO3+
Japanese Sugi	C8H25O4Si4+	297.082	2.26978	C15H22O2H+	235.169	2.26433	(CH3)9O5Si5+	355.07	1.84572	C7H5NSH+	136.022	1.55272	C2H7O+	47.0491	1.42005	CClO+	62.9632	1.26522	C2NO2+	69.9924	1.24449	CCl2H+	82.945	1.22005	C14H22H+	191.179	1.15509	C14H25O+	209.19	1.13444	CH2O2S+	77.977	1.01116	C14H24H+	193.195	0.959862	C6H7NH+	94.0651	0.958928	C5H10+	70.0777	0.958128	C6H5NOSi+	135.013	0.944907	C9H7NH+	130.065	0.939306	C14H29O+
Douglas Fir	(CH3)9O5Si5+	355.07	1.63488	C8H25O4Si4+	297.082	1.52514	C15H22O2H+	235.169	1.25258	C14H25O+	209.19	1.0389	C7H5NSH+	136.022	1.01223	C2H7O+	47.0491	0.874866	C15H31O+	227.237	0.762409	CClO+	62.9632	0.724875	C14H29O+	213.221	0.697389	C14H24H+	193.195	0.665329	CClHN+	61.9792	0.658727	CClF2+	84.9651	0.616725	C9H19+	127.148	0.611129	C14H31O3+	247.227	0.598837	C14H28H+	197.226	0.510836	C2H2NO3+	88.0029	0.508257	C2H5N2O2+
Douglas Fir	C15H22O2H+	235.169	2.1734	CClO+	62.9632	1.80472	C7H5NSH+	136.022	1.5615	C14H25O+	209.19	1.39763	CCl2H+	82.945	1.34639	C14H21NO3(H2O)H+	270.17	1.32948	C14H24H+	193.195	1.1568	C14H21NO3H+	252.159	1.12856	C14H29O+	213.221	1.12142	C7H8Cl+	127.031	1.11911	C4H11NH+	74.0964	1.11668	(CH3)9O5Si5+	355.07	1.11301	C2H4NO2+	74.0237	1.09111	CH4NO+	46.0287	1.07305	C15H31O+	227.237	1.02907	C13H21O2+	209.154	1.01348	C14H21O2+
[truncated: 41 more columns]

## Sheet: Table S7 -- Residuals, Pyro
Table S7 -- Masses, Residuals, Formulas for Pyrolysis Experiments
VOC Index	1			2			3			4			5			6			7			8			9			10			11			12			13			14			15			16			17
	Formula	M/z value	Residual	Formula	M/z value	Residual	Formula	M/z value	Residual	Formula	M/z value	Residual	Formula	M/z value	Residual	Formula	M/z value	Residual	Formula	M/z value	Residual	Formula	M/z value	Residual	Formula	M/z value	Residual	Formula	M/z value	Residual	Formula	M/z value	Residual	Formula	M/z value	Residual	Formula	M/z value	Residual	Formula	M/z value	Residual	Formula	M/z value	Residual	Formula	M/z value	Residual	Formula
Shingles	C2H8N+	46.0651	1.64858	C8H7O9+	247.008	1.42194	C7H23O5Si4+	299.062	1.38137	C12H23O2+	199.169	1.19299	(H2O)C4H20NO4+	164.149	1.143	C10H20OH+	157.159	0.900078	C5H4O7H+	177.003	0.832473	C13H18H+	175.148	0.731206	C14H22H+	191.179	0.697751	CH2ClNH+	63.9949	0.693411	C16H26OH+	235.206	0.65939	C14H24H+	193.195	0.640566	C16H25+	217.195	0.557385	CH4NO3+	78.0186	0.533251	C12H14H+	159.117	0.507096	C3H5N2O4+	133.024	0.506922	OS+
LVP	C4H7S2Si+	146.975	2.5343	C2H3ClH+	62.9996	1.67121	C12H23O2+	199.169	1.53328	C7H4O2Br+	198.939	1.53016	C7H23O5Si4+	299.062	1.46444	C8H7O9+	247.008	1.38898	(H2O)C3ClH2+	90.9945	1.30512	C16H25+	217.195	1.21498	C10H20OH+	157.159	1.19437	C3H3N2O2S+	130.991	1.19418	C13H18H+	175.148	1.19222	C12H23O3+	215.164	1.14471	C5H10+	70.0777	1.12439	C16H35O3+	275.258	1.10534	CClH2+	48.984	1.09012	C13H20H+	177.164	1.08526	C16H26OH+
Hardie	C7H23O5Si4+	299.062	0.804561	C8H7O9+	247.008	0.600436	C12H23O2+	199.169	0.588987	C5H10+	70.0777	0.357956	C13H18H+	175.148	0.342619	C8H8H+	105.07	0.29249	CH4NO3+	78.0186	0.240971	C12H14H+	159.117	0.143174	C3H5N2O4+	133.024	0.0819419	C16H26OH+	235.206	0.0369335	C2NO2+	69.9924	0.0117077	C12H16H+	161.132	0.00754511	C14H24H+	193.195	-0.00509927	C5H4O7H+	177.003	-0.0235548	C2H4NO2+	74.0237	-0.0276773	C6H5NOSi+	135.013	-0.09394	CClH2+
XPS	C5H12O2H+	105.091	3.42371	C8H10+	106.078	3.24722	C9H9H+	118.078	3.04633	C6H5BrH+	156.965	2.86431	C8H8H+	105.07	2.6938	(H2O)C2H9N2+	79.0866	2.54488	C12H14H+	159.117	2.3372	C7H23O5Si4+	299.062	2.33038	C8H7O9+	247.008	2.25323	C11H23O5+	235.154	2.2245	C5H4O7H+	177.003	2.15243	C7H4OH+	105.033	2.11296	C16H15+	207.117	1.98755	C9H10H+	119.086	1.97718	C2H8N+	46.0651	1.94795	C8H6+	102.046	1.91684	CH4NO3+
XPS	C2Cl2H2+	95.9528	4.15669	C3H7O4+	107.034	3.78786	C9H9H+	118.078	3.66268	C7H4OH+	105.033	3.442	(H2O)C2H3S2+	108.978	3.36067	C2H4ClNOH+	94.0054	3.35032	C3H5O4+	105.018	3.10534	C3H7NO3H+	106.05	3.10041	C5H5NO+	95.0366	2.891	C2H3O4NH+	106.013	2.81986	C5H3O3+	111.008	2.63606	(H2O)C2H9N2+	79.0866	2.62477	C11H23O5+	235.154	2.56142	C3H5NO3H+	104.034	2.49562	CH3N2O5+	123.004	2.48969	C3H4O4+	104.01	2.40593	C16H15+
PU Foams	CH4NSO+	78.0008	3.32668	C7H5NOH+	120.044	3.28237	C8H7O9+	247.008	3.1411	C5H4O7H+	177.003	3.12054	C7H10+	94.0777	2.94926	C7H23O5Si4+	299.062	2.9323	C6H7NH+	94.0651	2.83476	CH4NO3+	78.0186	2.74136	CClH2+	48.984	2.67249	(H2O)C3ClH2+	90.9945	2.66155	C16H26OH+	235.206	2.62239	C7H5NO2H+	136.039	2.61398	C12H23O3+	215.164	2.5507	C7H5NO+	119.037	2.50369	(H2O)C4H20NO4+	164.149	2.49774	C7H8NO2+	138.055	2.46564	C2H3ClH+
PU Foam	C2Cl2H2+	95.9528	4.3127	C8H7O9+	247.008	3.6425	(H2O)C2H3S2+	108.978	3.06973	C16H26OH+	235.206	3.0633	C7H23O5Si4+	299.062	3.06289	(H2O4S)+	97.9668	3.04881	C11H19O3+	199.133	2.81079	C7H5NO2H+	136.039	2.80517	(H2O)HOS2+	98.9569	2.78016	C2H7NO3H+	94.0499	2.76103	C12H23O2+	199.169	2.72394	C12H23O3+	215.164	2.67402	C2H4ClNOH+	94.0054	2.66793	C12H7O6+	247.024	2.63926	C13H21O+	193.159	2.60688	C5H11NOH+	102.091	2.59796	C15H22O2H+
PVC	C4H7S2Si+	146.975	3.31445	C7H4O2Br+	198.939	2.58046	(H2O)C2H8N2+	78.0788	2.51375	C2H3ClH+	62.9996	2.46588	(H2O)2CH4N2+	80.058	2.37417	(H2O)C2H9N2+	79.0866	2.34405	CH4NO3+	78.0186	2.06349	ClO+	50.9632	2.03541	C12H23O2+	199.169	2.03493	C3H11O2+	79.0754	2.03221	C6H6+	78.0464	1.99058	(H2O)C3ClH2+	90.9945	1.88017	CH4NSO+	78.0008	1.78	C3H3N2O2S+	130.991	1.76365	C6H8+	80.062	1.73169	C10H20OH+	157.159	1.72159	CClH2+
PVC	C4H7S2Si+	146.975	2.90836	C7H4O2Br+	198.939	2.19458	C2H3ClH+	62.9996	2.10506	(H2O)C2H8N2+	78.0788	2.08736	(H2O)C2H9N2+	79.0866	1.99132	C12H23O2+	199.169	1.95441	(H2O)2CH4N2+	80.058	1.86745	CH4NO3+	78.0186	1.7268	C6H6+	78.0464	1.60335	(H2O)C3ClH2+	90.9945	1.54141	C3H11O2+	79.0754	1.5233	C10H20OH+	157.159	1.50372	C3H3N2O2S+	130.991	1.49489	C13H18H+	175.148	1.44944	ClO+	50.9632	1.43015	C12H16H+	161.132	1.42779	C13H20H+
CPVC	C4H7S2Si+	146.975	4.91722	C2Cl2H2+	95.9528	2.99286	Cl2+	69.9372	2.53861	(H2O)C6ClH4+	129.01	2.2027	C3H3N2O3+	115.014	2.08308	C4H2O4H+	115.003	2.05547	CH2ClNH+	63.9949	1.88254	ClO+	50.9632	1.86373	C7H4O2Br+	198.939	1.85314	C6H4O2Br+	186.939	1.83417	C4H3O4H+	116.01	1.81916	CClH2+	48.984	1.81755	C2H3ClH+	62.9996	1.81284	(H2O)C2H9N2+	79.0866	1.77634	C5H10+	70.0777	1.72564	C12H23O2+	199.169	1.63254	FeO+
Triexta	C12H23O2+	199.169	2.52346	C8H9O5+	185.044	2.19065	C9H9H+	118.078	2.12069	C8H6O4+	166.026	2.00804	C4H7S2Si+	146.975	1.99064	C15H27+	207.211	1.97506	C12H23O3+	215.164	1.96727	311.295	311.295	1.95391	C7H5O6+	185.008	1.94675	C14H22H+	191.179	1.89739	C12H21+	165.164	1.87656	C8H4O3H+	149.023	1.85891	C6H11ONH+	114.091	1.84307	C14H24H+	193.195	1.81041	C13H20H+	177.164	1.77469	C12H22OH+	183.174	1.77201	C10H20OH+
Triexta	C12H23O2+	199.169	2.53497	C9H9H+	118.078	2.26496	C14H22H+	191.179	2.239	C15H27+	207.211	2.19866	311.295	311.295	2.14629	C14H24H+	193.195	2.08627	C12H21+	165.164	2.08512	C13H20H+	177.164	2.04834	C8H9O5+	185.044	2.01568	C12H23O3+	215.164	1.9729	C8H6O4+	166.026	1.91554	C8H4O3H+	149.023	1.90486	C14H17+	185.132	1.86833	C12H22OH+	183.174	1.80117	C15H29O+	225.221	1.75821	C13H23+	179.179	1.72727	C18H33+
Polyester	C12H23O2+	199.169	2.36312	C8H9O5+	185.044	1.9902	C14H22H+	191.179	1.85019	311.295	311.295	1.77715	C14H24H+	193.195	1.73747	C12H23O3+	215.164	1.66339	C12H22OH+	183.174	1.61959	C14H17+	185.132	1.61658	C15H29O+	225.221	1.56406	C8H6O4+	166.026	1.5522	C14H27O2+	227.201	1.52843	C15H27+	207.211	1.50958	C12H14H+	159.117	1.49013	C8H8H+	105.07	1.46575	C13H18H+	175.148	1.42962	C18H33+	249.258	1.42764	C7H23O5Si4+
Polyester	C12H23O2+	199.169	2.31878	C15H27+	207.211	1.70442	C12H21+	165.164	1.64939	311.295	311.295	1.59799	C14H22H+	191.179	1.59468	C12H22OH+	183.174	1.57499	C10H20OH+	157.159	1.53091	C14H24H+	193.195	1.52405	C12H23O3+	215.164	1.48779	C15H29O+	225.221	1.47252	C14H27O2+	227.201	1.43825	C13H20H+	177.164	1.42981	C8H9O5+	185.044	1.4213	C6H11ONH+	114.091	1.38343	C11H21O2+	185.154	1.26631	C18H33+	249.258	1.23652	C14H17+
Polyester	C2H6O+	46.0413	2.61196	C9H9H+	118.078	2.54705	C12H23O2+	199.169	2.52274	C8H9O5+	185.044	2.1074	C15H27+	207.211	2.07161	C12H21+	165.164	1.99674	C14H22H+	191.179	1.9012	311.295	311.295	1.90028	C12H22OH+	183.174	1.89269	C13H20H+	177.164	1.88732	C14H24H+	193.195	1.87852	C14H17+	185.132	1.87038	C8H4O3H+	149.023	1.85127	C10H20OH+	157.159	1.84087	C15H29O+	225.221	1.81969	C8H7O4+	167.034	1.7716	C7H4OH+
Nylon	C12H23O2+	199.169	2.78194	311.295	311.295	2.22737	C15H27+	207.211	2.22524	C12H23O3+	215.164	2.19598	C12H21+	165.164	2.18711	C14H22H+	191.179	2.15159	C14H24H+	193.195	2.10685	C12H22OH+	183.174	2.06867	C13H20H+	177.164	1.99485	C10H20OH+	157.159	1.92766	C9H9H+	118.078	1.92519	C15H29O+	225.221	1.92118	C18H33+	249.258	1.8305	C14H27O2+	227.201	1.81859	C13H23+	179.179	1.77887	(H2O)C4H20NO4+	164.149	1.76894	C8H9O5+
Wire	C4H7S2Si+	146.975	2.77455	C3ClH3N+	87.9948	2.52045	C4H3O4H+	116.01	2.4424	C5H10+	70.0777	2.27797	C9H7O6+	211.024	2.0944	C6H11ONH+	114.091	1.95101	C7H12+	96.0934	1.94003	C6Br2H3+	232.86	1.65303	C9H14O6N1+	232.082	1.6444	C7H14O+	114.104	1.51934	(H2O)C3ClH2+	90.9945	1.49288	C7H23O5Si4+	299.062	1.46148	C6H10N+	96.0808	1.40663	C14H25O+	209.19	1.38726	C19H13+	241.101	1.37626	C5H9NH+	84.0808	1.36758	C2ClH3N+
Wire	C4H7S2Si+	146.975	2.69231	C3ClH3N+	87.9948	2.32012	C9H7O6+	211.024	2.29348	C5H10+	70.0777	2.25127	C4H3O4H+	116.01	2.2241	C6Br2H3+	232.86	1.67146	C9H14O6N1+	232.082	1.52847	C6H11ONH+	114.091	1.51171	(H2O)C3ClH2+	90.9945	1.40668	C7H12+	96.0934	1.3488	C11H24O2H+	189.185	1.34289	C8H4O3H+	149.023	1.21928	C3H3N2O2S+	130.991	1.20827	(H2O)C2H9N2+	79.0866	1.19707	C4H2NO+	80.0131	1.17944	C5H9NH+	84.0808	1.17669	C12H23O2+
Wood Complex	C12H23O2+	199.169	1.33183	C4H7S2Si+	146.975	1.1284	C2H8N+	46.0651	1.12124	C7H6NO3+	152.034	1.09918	C10H20OH+	157.159	1.07367	(H2O)C4H20NO4+	164.149	0.992559	C6H6O4+	142.026	0.986621	C8H14NO2+	156.102	0.807786	C8H8NO2+	150.055	0.772647	C9H10O2+	150.068	0.757678	C7H23O5Si4+	299.062	0.750781	C12H14H+	159.117	0.743674	C13H18H+	175.148	0.672682	CH4NO3+	78.0186	0.67109	C12H23O3+	215.164	0.645847	C12H16H+	161.132	0.599149	C9H12O2+
Wood Complex	C2Cl2H2+	95.9528	5.71004	(H2O)C2H3S2+	108.978	3.64167	(H2O4S)+	97.9668	3.51673	C2H4ClNOH+	94.0054	3.4971	C5H3O3+	111.008	3.32455	CH4Br+	94.9491	3.26936	H5O4Si+	96.9952	3.07185	C5H11NOH+	102.091	2.97919	C2H4O4H+	93.0182	2.73634	C3H7O4+	107.034	2.70098	C2H3O4NH+	106.013	2.66752	CH8N2O4+	112.048	2.52111	CClH6O3+	101	2.5145	C5H5NO+	95.0366	2.47032	C3H4O4+	104.01	2.35926	(C7H12O)+	112.088	2.25217	(H2O)2CClO+
Plywood	C6H6O4+	142.026	1.71823	C14H25O+	209.19	1.41983	C5H4NO4+	142.013	1.39903	C12H23O2+	199.169	1.24962	C7H6NO3+	152.034	1.19371	C14H23O+	207.174	1.14081	C10H20OH+	157.159	1.09677	C15H27O3+	255.195	1.07339	C4H7S2Si+	146.975	0.982797	C12H15O+	175.112	0.966193	C14H22H+	191.179	0.918696	C8H14NO2+	156.102	0.911313	(H2O)C4H20NO4+	164.149	0.902492	C15H22O2H+	235.169	0.823331	C5H10+	70.0777	0.806538	C5H4O4+	128.01	0.797032	C12H16H+
Plywood	C6H6O4+	142.026	1.36775	C12H23O2+	199.169	1.34694	C4H7S2Si+	146.975	1.02372	CH4NO3+	78.0186	1.02172	C10H20OH+	157.159	0.955628	C8H14NO2+	156.102	0.917311	C14H25O+	209.19	0.905581	C12H14H+	159.117	0.863206	C7H23O5Si4+	299.062	0.861883	C12H16H+	161.132	0.855017	C7H6+	90.0464	0.841955	C3H5N2O4+	133.024	0.830766	C13H18H+	175.148	0.821196	CH2ClNH+	63.9949	0.817316	CH7NO+	49.0522	0.816668	C12H15O+	175.112	0.727036	C6H6O4H+
Plywood	C6H6O4+	142.026	1.65206	C5H4NO4+	142.013	1.3303	C10H20OH+	157.159	1.28727	C7H6NO3+	152.034	1.03624	CH5O2+	49.0284	0.971217	C12H16H+	161.132	0.927787	C4H7S2Si+	146.975	0.84961	C12H15O+	175.112	0.806029	C8H14NO2+	156.102	0.789247	C6H6O4H+	143.034	0.783156	C12H14H+	159.117	0.741955	CH4NO3+	78.0186	0.740809	C13H18H+	175.148	0.72698	C5H4O4+	128.01	0.69783	C5H10+	70.0777	0.64283	(H2O)C4H20NO4+	164.149	0.586968	C14H25O+
OSB	C12H23O2+	199.169	1.56176	C2H8N+	46.0651	1.46027	C10H20OH+	157.159	1.38208	C5H10+	70.0777	1.26433	(H2O)C4H20NO4+	164.149	1.18922	C14H22H+	191.179	1.08909	C9H16O6N1+	234.097	1.05812	C9H14O6N1+	232.082	1.05711	C16H25+	217.195	1.0253	C4H7S2Si+	146.975	1.02022	C13H18H+	175.148	0.869994	C7H6NO3+	152.034	0.843691	C10H14+	134.109	0.832401	C12H23O3+	215.164	0.824286	C6H11ONH+	114.091	0.819092	C11H15O4+	211.096	0.818368	C9H8+
OSB	H7O3+	55.039	1.61784	C2H6O+	46.0413	1.3443	C2H8N+	46.0651	1.33529	CH4NO3+	78.0186	1.10444	C12H23O2+	199.169	1.09238	C12H23O3+	215.164	0.968352	C11H24O2H+	189.185	0.843492	(H2O)C4H20NO4+	164.149	0.839263	C14H31O2+	231.232	0.82294	C8H14NO2+	156.102	0.800211	C3H6O5H+	123.029	0.759396	C10H23O2+	175.169	0.756221	H2NO2+	48.008	0.738602	C5H5NO+	95.0366	0.671895	C5H10+	70.0777	0.635949	C13H20H+	177.164	0.634553	C11H7O+
OSB	C12H23O2+	199.169	1.20903	C2H8N+	46.0651	1.13891	C12H23O3+	215.164	0.666731	(H2O)C4H20NO4+	164.149	0.594636	C10H20OH+	157.159	0.485569	C10H16O+	152.12	0.362414	C11H12N+	158.096	0.306161	C14H24H+	193.195	0.285909	C8H14O+	126.104	0.283345	C11H7NH+	154.065	0.28275	C12H14H+	159.117	0.27437	CH2ClNH+	63.9949	0.274001	C15H22O2H+	235.169	0.268403	C14H22H+	191.179	0.266133	C13H18H+	175.148	0.25527	C9H18O+	142.135	0.249626	C15H14H+
MDF	C2H8N+	46.0651	2.15756	C3H10N+	60.0808	1.64326	C7H12+	96.0934	1.56213	(H2O)C4H20NO4+	164.149	1.49633	C12H23O2+	199.169	1.39944	C8H14NO2+	156.102	1.29493	C9H14O6N1+	232.082	1.23329	C4H7S2Si+	146.975	1.23076	C6H9NO2H+	128.071	1.22782	C10H20OH+	157.159	1.15704	C5H10+	70.0777	1.13484	C4H5NO3H+	116.034	1.09164	C9H8+	116.062	1.08709	(H2O)2CH4N2+	80.058	1.06444	C4H11NH+	74.0964	1.02986	C6H10+	82.0777	1.02158	(C8H12)+
MDF	C2H8N+	46.0651	2.03612	C3H10N+	60.0808	1.4871	C7H12+	96.0934	1.02074	C4H11NH+	74.0964	0.924089	C6H9NO2H+	128.071	0.796397	C9H8+	116.062	0.793689	C12H23O2+	199.169	0.769241	(H2O)C4H20NO4+	164.149	0.733443	C4H5NO3H+	116.034	0.729958	C8H14NO2+	156.102	0.695575	C6H10N+	96.0808	0.683282	C5H7NH+	82.0651	0.640892	C4H6N+	68.0495	0.61319	C4H7NO2H+	102.055	0.57679	C2H3S2+	90.9671	0.558655	C3H7NOH+	74.06	0.556095	C3H8N+
Cellulose	C2Cl2H2+	95.9528	6.5776	CH4Br+	94.9491	4.17616	(H2O)C2H3S2+	108.978	4.07761	(H2O4S)+	97.9668	4.07053	C5H3O3+	111.008	3.94132	C2H4ClNOH+	94.0054	3.83317	H5O4Si+	96.9952	3.77372	C5H3+	63.0229	3.14658	CClH6O3+	101	3.143	C5H11NOH+	102.091	2.92041	(H2O)2CClO+	98.9843	2.86093	OS+	47.9664	2.8258	C7H4OH+	105.033	2.79784	C5H5NO+	95.0366	2.78911	C2H4O4H+	93.0182	2.59196	CH8N2O4+	112.048	2.57053	C2H3O4NH+
SYP	C7H23O5Si4+	299.062	1.71575	C8H7O9+	247.008	1.36582	C8H6O+	118.041	1.31166	C19H13+	241.101	1.30166	C9H14O6N1+	232.082	1.23346	C5H10+	70.0777	1.23102	C8H25O4Si4+	297.082	1.2191	C14H17O2Si3+	301.053	1.2075	C6H11O6+	179.055	1.17751	C5H4O7H+	177.003	1.14975	C7H6NO3+	152.034	1.06851	C12H23O2+	199.169	1.06043	C4H9O7+	169.034	1.04857	C12H7O6+	247.024	1.03003	C9H8SO2H+	181.032	1.01944	C6H8O6H+	177.039	1.0166	C15H9O2+
SYP	C12H23O2+	199.169	1.41253	C10H20OH+	157.159	1.26409	C4H7S2Si+	146.975	1.2194	C7H6NO3+	152.034	1.16926	C6H6O4+	142.026	1.0938	C12H23O3+	215.164	0.991964	C7H23O5Si4+	299.062	0.834574	C8H14NO2+	156.102	0.834111	C8H7O9+	247.008	0.719042	C13H18H+	175.148	0.661377	C5H10+	70.0777	0.653412	C12H14H+	159.117	0.645864	C10H14+	134.109	0.644233	C19H27+	255.211	0.589927	CH4NO3+	78.0186	0.587847	C12H16H+	161.132	0.58761	(H2O)C4H20NO4+
SYP	H7O3+	55.039	2.15771	CH4NO3+	78.0186	1.33294	C2H6O+	46.0413	1.09502	C7H6NO3+	152.034	1.04349	C8H14NO2+	156.102	1.03774	C10H20OH+	157.159	0.982678	H2NO2+	48.008	0.949645	C12H23O2+	199.169	0.906511	C4H3O4H+	116.01	0.895324	C6H6O4+	142.026	0.869709	(H2O)C4H20NO4+	164.149	0.672623	C3H6O5H+	123.029	0.672379	C6H5NO2H+	124.039	0.671216	C3H7O4+	107.034	0.647123	C6H3+	75.0229	0.635821	C4H8O5H+	137.044	0.631225	C6H3NO3H+
SYP	C10H20OH+	157.159	0.723121	C4H7S2Si+	146.975	0.646367	C16H26OH+	235.206	0.403081	C3H5N2O4+	133.024	0.380155	C13H18H+	175.148	0.378592	C14H24H+	193.195	0.334482	C14H21NO3H+	252.159	0.315357	C14H25O+	209.19	0.265659	C9H19+	127.148	0.261325	C16H33O2+	257.248	0.253031	C15H31O2+	243.232	0.211398	C10H17+	137.132	0.166962	C12H20O2H+	197.154	0.165595	C19H27+	255.211	0.164413	C13H21O2+	209.154	0.161559	C5H10+	70.0777	0.161158	C14H28H+
Japanese Sugi	C4H7S2Si+	146.975	1.2164	C7H6NO3+	152.034	1.18883	(H2O)C4H20NO4+	164.149	1.09671	C12H23O2+	199.169	1.06487	C15H24H+	205.195	0.893816	C6H6O4+	142.026	0.846211	C13H18H+	175.148	0.839423	C16H25+	217.195	0.800181	C15H22O2H+	235.169	0.790123	C12H16H+	161.132	0.773156	C6H5NOSi+	135.013	0.744757	C20H33+	273.258	0.739929	C7H23O5Si4+	299.062	0.702665	C12H14H+	159.117	0.688768	C9H10O2+	150.068	0.670879	C9H8+	116.062	0.659368	C15H21+
Douglas Fir	C4H7S2Si+	146.975	1.14143	C12H23O2+	199.169	1.09172	CH2ClNH+	63.9949	0.962095	C6H10O+	98.0726	0.914164	C7H6NO3+	152.034	0.904762	C6H6O4+	142.026	0.823275	C7H14O+	114.104	0.812993	C9H7ONH+	146.06	0.733567	C9H14O6N1+	232.082	0.72826	C10H20OH+	157.159	0.723265	C3H6O2+	74.0362	0.714615	(H2O)C4H20NO4+	164.149	0.707154	C6H11ONH+	114.091	0.682271	C6H5NOSi+	135.013	0.647508	C7H23O5Si4+	299.062	0.64404	C5H10+	70.0777	0.603863	C4H8O+
Douglas Fir	C7H8Cl+	127.031	1.71979	C7H6NO3+	152.034	1.6174	C6H6O4+	142.026	1.56472	CH4NO3+	78.0186	1.36272	(H2O)C4H20NO4+	164.149	1.35975	C4H7S2Si+	146.975	1.31942	C8H8NO2+	150.055	1.30217	C8H14NO2+	156.102	1.30059	C9H10O2+	150.068	1.27275	C7H23O5Si4+	299.062	1.20388	C2H4O4H+	93.0182	1.19894	C8H17+	113.132	1.18015	CClH2+	48.984	1.175	C4H8ClNH+	106.042	1.16746	C12H14H+	159.117	1.15922	C10H20OH+	157.159	1.14207	C9H17+
Douglas Fir	(H2O)C4H20NO4+	164.149	1.4869	C7H6NO3+	152.034	1.16261	C2H6O+	46.0413	1.09565	C8H8NO2+	150.055	0.97862	C5H10+	70.0777	0.976292	C9H11NOH+	150.091	0.909261	C6H6O4+	142.026	0.871867	C9H10O2+	150.068	0.865176	C9H13NOH+	152.107	0.842179	C3H6O+	58.0413	0.804711	C9H7ONH+	146.06	0.732329	C4H8O+	72.057	0.730303	C9H12O2+	152.083	0.728852	C11H17O+	165.127	0.717027	C9H8+	116.062	0.675215	C9H14O+	138.104	0.600241	C3H7NO4H+
Douglas Fir	C7H5NO+	119.037	1.4649	C2Cl2H2+	95.9528	1.45693	C2H9O3Si2+	137.008	1.43805	(H2O)C4H20NO4+	164.149	1.42615	C7H6NO3+	152.034	1.40084	C8H8NO2+	150.055	1.31819	CH3N2O5+	123.004	1.28092	C6H5NO2H+	124.039	1.26325	C3H6O5H+	123.029	1.20947	C7H5NO2H+	136.039	1.18856	C4H8O5H+	137.044	1.15021	C6H3NO3H+	138.019	1.08327	C6H5N3O+	135.043	1.07718	C7H8NO2+	138.055	1.02342	C2H4O4H+	93.0182	1.01861	C9H11NOH+	150.091	0.978863	C3H7O4+
[truncated: 41 more columns]
